# Supplementary material for: Locally generated C3 regulates the clearance of Toxoplasma gondii by IFN-γ-primed macrophage through regulation of xenophagy
Source: Front Microbiol. 2022 Aug 4;13:944006. doi: 10.3389/fmicb.2022.944006 (PMC9386420; doi:10.3389/fmicb.2022.944006)
Supplement: Supplementary file 1 [file Data_Sheet_1.ZIP › Fig1/Fig1.xls]

## Sheet: Sheet1
				Fig1A Relative LC3Ⅱ/LC3Ⅰratio
					WT			C3-/-
				0h	1.50194	1.40454	1.22632	11.0726	10.763	11.2451
				3h	2.83516	2.67576	2.16912	15.9066	15.8496	14.7533
				6h	1.66275	1.67269	1.51298	20.0904	23.0821	20.169
				12h	1.31453	1.36943	1.25145	15.4493	14.1264	14.5314
				24h	1.20168	1.26259	1.1668	1.37632	1.39229	1.44369
				Fig1B LC3Ⅱ-Fold change normalized by β-actin
					C3-/-			C3-/-+CQ
				3h	0.523613	0.494972	0.520156	0.84451	0.759487	0.74189
				6h	0.835131	0.787394	0.805908	0.927483	0.905622	0.947961
				12h	0.792605	0.747429	0.728617	0.852745	0.891623	0.908372
				24h	1.03346	0.962727	0.951477	1.51278	1.4886	1.51327
