# Supplementary material for: Locally generated C3 regulates the clearance of Toxoplasma gondii by IFN-γ-primed macrophage through regulation of xenophagy
Source: Front Microbiol. 2022 Aug 4;13:944006. doi: 10.3389/fmicb.2022.944006 (PMC9386420; doi:10.3389/fmicb.2022.944006)
Supplement: Supplementary file 2 [file Data_Sheet_2.zip]

Archive with 56 entries (33 files):
- Fig2/Fig2A-C/
- Fig2/Fig2A-C/Fig2A (full scans of the entire original gels).jpg
- Fig2/Fig2A-C/Fig2A (with mark).jpg
- Fig2/Fig2A-C/Fig2A-C.xls
- Fig2/Fig2A-C/Fig2B (full scans of the entire original gels).jpg
- Fig2/Fig2A-C/Fig2B (with mark).jpg
- Fig2/Fig2A-C/Fig2C (full scans of the entire original gels).jpg
- Fig2/Fig2A-C/Fig2C (with mark).jpg
- Fig2/Fig2D/
- Fig2/Fig2D/C3-LC3-1h/
- Fig2/Fig2D/C3-LC3-1h/C3-LC3-1h.jpg
- Fig2/Fig2D/C3-LC3-3h/
- Fig2/Fig2D/C3-LC3-3h/C3-LC3-3h.jpg
- Fig2/Fig2D/C3-LC3-5h/
- Fig2/Fig2D/C3-LC3-5h/C3-LC3-5h.jpg
- Fig2/Fig2D/C3-LC3-7h/
- Fig2/Fig2D/C3-LC3-7h/C3-LC3-7h.tiff
- Fig2/Fig2D/C3-LC3-9h/
- Fig2/Fig2D/C3-LC3-9h/C3-LC3-9h.tif
- Fig2/Fig2D/Fig2D.xls
- Fig2/Fig2D/WT-LC3-1h/
- Fig2/Fig2D/WT-LC3-1h/WT-LC3-1h.jpg
- Fig2/Fig2D/WT-LC3-3h/
- Fig2/Fig2D/WT-LC3-3h/WT-LC3-3h.jpg
- Fig2/Fig2D/WT-LC3-5h/
- Fig2/Fig2D/WT-LC3-5h/WT-LC3-5h.jpg
- Fig2/Fig2D/WT-LC3-7h/
- Fig2/Fig2D/WT-LC3-7h/WT-LC3-7h.tif
- Fig2/Fig2D/WT-LC3-9h/
- Fig2/Fig2D/WT-LC3-9h/WT-LC3-9h.tif
- Fig2/Fig2E/
- Fig2/Fig2E/C3-LAMP-1-10h/
- Fig2/Fig2E/C3-LAMP-1-10h/C3-LAMP-1-10h.jpg
- Fig2/Fig2E/C3-LAMP-1-12h/
- Fig2/Fig2E/C3-LAMP-1-12h/C3-LAMP-1-12h.jpg
- Fig2/Fig2E/C3-LAMP-1-4h/
- Fig2/Fig2E/C3-LAMP-1-4h/C3-LAMP-1-4h.tiff
- Fig2/Fig2E/C3-LAMP-1-6h/
- Fig2/Fig2E/C3-LAMP-1-6h/C3-LAMP-1-6h.jpg
- Fig2/Fig2E/C3-LAMP-1-8h/
- Fig2/Fig2E/C3-LAMP-1-8h/C3-LAMP-1-8h.tif
- Fig2/Fig2E/Fig2E.xls
- Fig2/Fig2E/WT-LAMP-1-10h/
- Fig2/Fig2E/WT-LAMP-1-10h/WT-LAMP-1-10h.tif
- Fig2/Fig2E/WT-LAMP-1-12h/
- Fig2/Fig2E/WT-LAMP-1-12h/WT-LAMP-1-12h.tif
- Fig2/Fig2E/WT-LAMP-1-4h/
- Fig2/Fig2E/WT-LAMP-1-4h/WT-LAMP-1-4h.tif
- Fig2/Fig2E/WT-LAMP-1-6h/
- Fig2/Fig2E/WT-LAMP-1-6h/WT-LAMP-1-6h.tif
- Fig2/Fig2E/WT-LAMP-1-8h/
- Fig2/Fig2E/WT-LAMP-1-8h/WT-LAMP-1-8h.tif
- Fig2/Fig2F.TIF
- Fig2/Fig2G.TIF
- Fig2/Fig2H.TIF
- Fig2/Fig2I.TIF
