# Supplementary material for: Locally generated C3 regulates the clearance of Toxoplasma gondii by IFN-γ-primed macrophage through regulation of xenophagy
Source: Front Microbiol. 2022 Aug 4;13:944006. doi: 10.3389/fmicb.2022.944006 (PMC9386420; doi:10.3389/fmicb.2022.944006)
Supplement: Supplementary file 2 [file Data_Sheet_2.zip › Fig2/Fig2A-C/Fig2A-C.xls]

## Sheet: Sheet1
				Fig2A Relative LC3Ⅱ/LC3Ⅰratio
					WT			C3-/-
				0h	1.00868	0.996413	0.970581	1.20336	1.07785	1.07785
				3h	1.31896	1.3813	1.33787	1.43283	1.41022	1.41022
				6h	7.4072	5.54895	5.47408	14.5362	12.2151	12.2151
				12h	10.2784	5.03375	4.91282	3.25033	3.44565	3.44565
				24h	3.64481	3.01177	2.99583	0.610515	0.624192	0.624192
				Fig2B LAMP1-Fold change normalized by GAPDH
					WT			C3-/-
				0h	0.453728	0.468383	0.387247	0.812986	0.818734	0.801415
				3h	0.424631	0.439608	0.371409	0.775576	0.790235	0.782873
				6h	0.493387	0.500758	0.428903	0.895244	0.927178	0.916131
				12h	0.756644	0.766307	0.694952	0.854779	0.894878	0.870348
				24h	0.688881	0.690041	0.670056	0.944912	0.955939	0.941978
				Fig2C P62-Fold change normalized by GAPDH
					WT			C3-/-
				0h	0.955876	0.991141	0.716222	0.57331	0.600718	0.563728
				3h	0.6611	0.670321	0.694953	0.142935	0.141636	0.140157
				6h	0.289421	0.286906	0.300118	0.0534655	0.039752	0.0410599
				12h	0.0406577	0.0428756	0.0422069	0.0385769	0.03237	0.0365447
				24h	0.0334879	0.0340304	0.0342587	0.0430818	0.035961	0.042039
	Fig2A						Fig2B							Fig2C
