# Supplementary material for: Locally generated C3 regulates the clearance of Toxoplasma gondii by IFN-γ-primed macrophage through regulation of xenophagy
Source: Front Microbiol. 2022 Aug 4;13:944006. doi: 10.3389/fmicb.2022.944006 (PMC9386420; doi:10.3389/fmicb.2022.944006)
Supplement: Supplementary file 2 [file Data_Sheet_2.zip › Fig2/Fig2D/Fig2D.xls]

## Sheet: Sheet1
				Fig2D LC3 Co-location(%)
					WT					C3-/-
				0h	2	4.17	2.33			0	0	8
				3h	13.16	7.5	11.11	14.29	10.59	25	24.24	31.71	36.78	26.98
				5h	17.24	15.63	25	25.69	19.29	58.33	100	88.24	59.25	80.81
				7h	19.61	21.31	15.69			96.15	90	93
				9h	15.77	15.08	14.08			26.32	40	34.15
