# Supplementary material for: Locally generated C3 regulates the clearance of Toxoplasma gondii by IFN-γ-primed macrophage through regulation of xenophagy
Source: Front Microbiol. 2022 Aug 4;13:944006. doi: 10.3389/fmicb.2022.944006 (PMC9386420; doi:10.3389/fmicb.2022.944006)
Supplement: Supplementary file 2 [file Data_Sheet_2.zip › Fig2/Fig2E/Fig2E.xls]

## Sheet: Sheet1
				Fig2E LAMP-1 Co-location(%)
					WT					C3-/-
				4h	7.27	11.36	18.52			25	20.83	18.92
				6h	28.79	20.69	30.95	33.39	26.81	51.72	66.67	80.95	88.74	66.45
				8h	25.45	20	13.33	39.5	19.59	75	87.5	72.41	91.49	78.3
				10h	20.81	26.13	22.77			77.14	76.92	71.43
				12h	22.22	17.65	23.53			85.32	79.56	73.54
