# Supplementary material for: Locally generated C3 regulates the clearance of Toxoplasma gondii by IFN-γ-primed macrophage through regulation of xenophagy
Source: Front Microbiol. 2022 Aug 4;13:944006. doi: 10.3389/fmicb.2022.944006 (PMC9386420; doi:10.3389/fmicb.2022.944006)
Supplement: Supplementary file 3 [file Data_Sheet_3.ZIP]

Archive with 23 entries (18 files):
- Fig3/Fig3A/
- Fig3/Fig3A/Fig2A-C3-Control.tif
- Fig3/Fig3A/Fig3A.xls
- Fig3/Fig3A/Fig3A-C3-IFN-a├.jpg
- Fig3/Fig3A/Fig3A-WT-Control.tif
- Fig3/Fig3A/Fig3A-WT-IFN-a├.jpg
- Fig3/Fig3B/
- Fig3/Fig3B/Fig3B.xlsx
- Fig3/Fig3C/
- Fig3/Fig3C/Fig3C.xlsx
- Fig3/Fig3C/Fig3C-the gating strategy.wsp
- Fig3/Fig3C/IFN+WM-C3--.FCS
- Fig3/Fig3C/IFN+WM-WT.FCS
- Fig3/Fig3C/IFN-C3--.FCS
- Fig3/Fig3C/IFN-WT.FCS
- Fig3/Fig3C/M-C3--.FCS
- Fig3/Fig3C/M-WT.FCS
- Fig3/Fig3C/WM-C3--.FCS
- Fig3/Fig3C/WM-WT.FCS
- Fig3/Fig3D/
- Fig3/Fig3D/Fig3D.xlsx
- Fig3/Fig3E/
- Fig3/Fig3E/Fig3E.xlsx
