# Supplementary material for: Locally generated C3 regulates the clearance of Toxoplasma gondii by IFN-γ-primed macrophage through regulation of xenophagy
Source: Front Microbiol. 2022 Aug 4;13:944006. doi: 10.3389/fmicb.2022.944006 (PMC9386420; doi:10.3389/fmicb.2022.944006)
Supplement: Supplementary file 3 [file Data_Sheet_3.ZIP › Fig3/Fig3A/Fig3A.xls]

## Sheet: Sheet1
				Fig3A GFP-positive macrophage percent(%)
					WT										WT+IFN-γ							C3-/-															C3-/-+IFN-γ
				2h	47.06	59.09	53.85	63.89	45.1	68.52	42.5	41.86	80		25.41	31.43	32.43	37.62	47.5	34.29	42.86	53.85	75	62.5	16.67	61.54	45.45	61.54	56.25	31.25	50						59.26	43.33	58.82	41.67	42.31	42.31
				10h	70.37	58.33	65.63	65	64.29	44.44	50	91.67	77.78	76.92	61.11	49.18	38.64	70.69	75			55.56	75	61.54	60.87	73.91	65	84	38.24	50	75	60.71	54.17	50	45.45	43.75	23.53	37.5	26.32	23.53	47.06	42.86	35.29	57.14	50	46.67
				20h	78.95	78.26	78.3								60	57.14	76.92	68.42	37.93	50	77	30	66.67	30	100	72.73	100										60	0	16.67	46.15	30	40	70	33.33	41.18
				Fig3A Parasites/cell
					WT										WT+IFN-γ							C3-/-															C3-/-+IFN-γ
				2h	1.375	1.76923	1.42857	1.78261	2.26087	1.59459	2.41176	1.77778	2.125		1.09677	1.31818	1.33333	1.15789	1.92105	1.11111	1.55556	1.28571	1.16667	1	1	1.375	2.2	1.75	1.22222	2.2	1.2						1.625	1.38461	1.3	1.8	1.54546	2
				10h	1.73684	2.14286	2	1.92308	2.11111	2.5	4.5	2.54546	2.64286	2.2	1.48485	2.8	1.35294	2.07317	1.79167			2	1.83333	1.25	2.78571	2.23529	3.15385	2.04762	2.07692	2.2	1.88889	2.05882	2.23077	2.1	1.4	1.57143	1.75	1.66667	2.2	1.25	1.375	1.33333	1.16667	1	1.5	1.28571
				20h	2.53333	2.72222	2.63333								4	2.875	2.2	1.76923	1.27273	2.23077		2.66667	2.16667	4	3	1.75	2.5										1.66667	0	2	1.5	1	1.5	1.57143	1	1.71429
