# Supplementary material for: Locally generated C3 regulates the clearance of Toxoplasma gondii by IFN-γ-primed macrophage through regulation of xenophagy
Source: Front Microbiol. 2022 Aug 4;13:944006. doi: 10.3389/fmicb.2022.944006 (PMC9386420; doi:10.3389/fmicb.2022.944006)
Supplement: Supplementary file 3 [file Data_Sheet_3.ZIP › Fig3/Fig3B/Fig3B.xlsx]

## Sheet: Sheet1
		Fig3B LC3 Co-location(%)
		C3-/-	C3-/-+3MA	C3-/-+rapamycin
		51	35	68
		48	33	62.5
		56	27	59.2
		Fig3B LAMP-1 Co-location(%)
		C3-/-	C3-/-+3MA	C3-/-+rapamycin
		59	47.2	87
		60	46	94
		68	38	82.9
