# Supplementary material for: Locally generated C3 regulates the clearance of Toxoplasma gondii by IFN-γ-primed macrophage through regulation of xenophagy
Source: Front Microbiol. 2022 Aug 4;13:944006. doi: 10.3389/fmicb.2022.944006 (PMC9386420; doi:10.3389/fmicb.2022.944006)
Supplement: Supplementary file 3 [file Data_Sheet_3.ZIP › Fig3/Fig3C/Fig3C.xlsx]

## Sheet: Sheet1
		Fig3C Invasion rate(%)
		WT				C3-/-
		M	IFN	WM	IFN+WM	M	IFN	WM	IFN+WM
		49.6	27.7	50	23.3	34.6	26	52.9	36.7
		47.2	25.1	45.6	19.7	22.7	24.4	49.4	34.7
		39.1	25.2	42.9	20	23.8	23.9	46.3	33.6
		Fig3C Geo mean
		WT				C3-/-
		M	IFN	WM	IFN+WM	M	IFN	WM	IFN+WM
		244	112	294	127	190	108	315	139
		243	110	261	197	195	102	302	140
		238	114	271	201	196	109	300	140
