# Supplementary material for: Locally generated C3 regulates the clearance of Toxoplasma gondii by IFN-γ-primed macrophage through regulation of xenophagy
Source: Front Microbiol. 2022 Aug 4;13:944006. doi: 10.3389/fmicb.2022.944006 (PMC9386420; doi:10.3389/fmicb.2022.944006)
Supplement: Supplementary file 3 [file Data_Sheet_3.ZIP › Fig3/Fig3C/Fig3C-the gating strategy.wsp]

<?xml version="1.0" encoding="UTF-8"?>
 <Workspace version="20.0"  modDate="Fri May 20 15:30:09 CST 2022"  flowJoVersion="10.0.7r2"  drawRowBorders="1"  drawColumnBorders="1"  curGroup="All Samples"  groupPaneHeight="-1"  xmlns:xsi="http://www.w3.org/2001/XMLSchema-instance"  xmlns:gating="http://www.isac-net.org/std/Gating-ML/v2.0/gating"  xmlns:transforms="http://www.isac-net.org/std/Gating-ML/v2.0/transformations"  xmlns:data-type="http://www.isac-net.org/std/Gating-ML/v2.0/datatypes"  xsi:schemaLocation="http://www.isac-net.org/std/Gating-ML/v2.0/gating http://www.isac-net.org/std/Gating-ML/v2.0/gating/Gating-ML.v2.0.xsd http://www.isac-net.org/std/Gating-ML/v2.0/transformations http://www.isac-net.org/std/Gating-ML/v2.0/gating/Transformations.v2.0.xsd http://www.isac-net.org/std/Gating-ML/v2.0/datatypes http://www.isac-net.org/std/Gating-ML/v2.0/gating/DataTypes.v2.0.xsd "  nonAutoSaveFileName="file:/D:/桌面2021/吴珏/投稿/原始数据/Fig3/Fig3C/20220520.wsp" >
   <WindowPosition x="-11"  y="-11"  width="2262"  height="1362"  displayed="1"  panelState="" />
   <TextTraits font="SansSerif"  size="12"  name=""  style="plain"  color="#000000"  background="#00ffffff"  just="left" />
   <Columns>
     <TColumn width="852" >
       <Property key="fj.appnode.prop.name" />
     </TColumn>
     <TColumn width="692" >
       <Property key="fj.appnode.prop.statistic" />
     </TColumn>
     <TColumn width="692" >
       <Property key="fj.appnode.prop.ncells" />
     </TColumn>
   </Columns>
   <Matrices/>
   <Cytometers>
     <Cytometer name="BD_ANALOG"  cyt="FACSCalibur"  useFCS3="1"  extraNegs="0"  widthBasis="-10"  linMin="0"  logMin="1"  linMax="1024"  logMax="10000"  linearRescale="1"  logRescale="1"  linFromKW="1"  logFromKW="1"  useGain="1"  useTransform="0"  transformType="LOG"  manufacturer=""  serialnumber=""  homepage="workspaces-and-samples/flowjo-and-your-cytometer/ws-cytometer-bd/"  icon="bd.PNG" >
       <LinParams>
         <Param>time</Param>
       </LinParams>
       <LogParams/>
       <FilterParams>
         <Param/>
       </FilterParams>
       <TransformStore>
         <Transforms>
           <Transforms>
             <transforms:linear transforms:minRange="0"  transforms:maxRange="1024"  gain="1" >
               <data-type:parameter data-type:name="FSC-H" />
             </transforms:linear>
             <transforms:linear transforms:minRange="0"  transforms:maxRange="1024"  gain="1" >
               <data-type:parameter data-type:name="SSC-H" />
             </transforms:linear>
             <transforms:log transforms:offset="1"  transforms:decades="4" >
               <data-type:parameter data-type:name="FL4-H" />
             </transforms:log>
             <transforms:log transforms:offset="1"  transforms:decades="4" >
               <data-type:parameter data-type:name="FL2-H" />
             </transforms:log>
             <transforms:log transforms:offset="1"  transforms:decades="4" >
               <data-type:parameter data-type:name="FL3-H" />
             </transforms:log>
             <transforms:linear transforms:minRange="0"  transforms:maxRange="1024"  gain="1" >
               <data-type:parameter data-type:name="FL2-A" />
             </transforms:linear>
             <transforms:log transforms:offset="1"  transforms:decades="4" >
               <data-type:parameter data-type:name="FL1-H" />
             </transforms:log>
           </Transforms>
         </Transforms>
       </TransformStore>
     </Cytometer>
   </Cytometers>
   <Groups>
     <GroupNode name="All Samples"  annotation=""  owningGroup="All Samples"  expanded="1"  sortPriority="10"  count="-1" >
       <Graph smoothing="0"  backColor="#ffffff"  foreColor="#000000"  type="Pseudocolor"  fast="1"  rowCount="0" >
         <Axis dimension="x"  name=""  label=""  auto="auto" />
         <Axis dimension="y"  name=""  label=""  auto="auto" />
         <GraphSettings level="5%"  smoothingHighResolution="1"  contourHighResolution="1"  histogramSmoothingCount="0"  graphResolution="256"  showOutliers="0"  drawLargeDots="0"  dotsToDraw="8000"  tint="le.chartfill.tinted.40"  lineWeight="le.lineweight.normal"  lineStyle="le.linestyle.solid" />
         <GraphEnvironment showGrid="0"  showAxes="tnlTNL"  showGates="1"  showFreqOnPlots="1"  showGateNameOnPlots="1"  showMedians="0"  showUncomped="0"  addEventParam="0"  lastYAxisName="" >
           <TextTraits font="SansSerif"  size="12"  name="Labels"  style="plain"  color="#000000"  background="#00ffffff"  just="left" />
           <TextTraits font="SansSerif"  size="12"  name="LayoutGates"  style="plain"  color="#000000"  background="#00ffffff"  just="left" />
           <TextTraits font="SansSerif"  size="10"  name="Numbers"  style="plain"  color="#000000"  background="#00ffffff"  just="left" />
           <TextTraits font="SansSerif"  size="10"  name="Legend"  style="plain"  color="#000000"  background="#00ffffff"  just="left" />
         </GraphEnvironment>
       </Graph>
       <Group name="All Samples"  live="1"  role="ws.group.dlog.test"  key=""  synchronized="0"  foreground="#000000"  fontStyle="bold" >
         <Criteria/>
         <BlacklistedSamples>
           <SampleRef sampleID="7" />
           <SampleRef sampleID="6" />
           <SampleRef sampleID="5" />
           <SampleRef sampleID="8" />
         </BlacklistedSamples>
         <SampleRefs>
           <SampleRef sampleID="9" />
           <SampleRef sampleID="10" />
           <SampleRef sampleID="11" />
           <SampleRef sampleID="12" />
           <SampleRef sampleID="1" />
           <SampleRef sampleID="2" />
           <SampleRef sampleID="3" />
           <SampleRef sampleID="4" />
         </SampleRefs>
         <Keywords/>
       </Group>
     </GroupNode>
     <GroupNode name="Compensation"  annotation=""  owningGroup="Compensation"  expanded="1"  sortPriority="10"  count="-1" >
       <Graph smoothing="0"  backColor="#ffffff"  foreColor="#000000"  type="Pseudocolor"  fast="1"  rowCount="0" >
         <Axis dimension="x"  name=""  label=""  auto="auto" />
         <Axis dimension="y"  name=""  label=""  auto="auto" />
         <GraphSettings level="5%"  smoothingHighResolution="1"  contourHighResolution="1"  histogramSmoothingCount="0"  graphResolution="256"  showOutliers="0"  drawLargeDots="0"  dotsToDraw="8000"  tint="le.chartfill.tinted.40"  lineWeight="le.lineweight.normal"  lineStyle="le.linestyle.solid" />
         <GraphEnvironment showGrid="0"  showAxes="tnlTNL"  showGates="1"  showFreqOnPlots="1"  showGateNameOnPlots="1"  showMedians="0"  showUncomped="0"  addEventParam="0"  lastYAxisName="" >
           <TextTraits font="SansSerif"  size="12"  name="Labels"  style="plain"  color="#000000"  background="#00ffffff"  just="left" />
           <TextTraits font="SansSerif"  size="12"  name="LayoutGates"  style="plain"  color="#000000"  background="#00ffffff"  just="left" />
           <TextTraits font="SansSerif"  size="10"  name="Numbers"  style="plain"  color="#000000"  background="#00ffffff"  just="left" />
           <TextTraits font="SansSerif"  size="10"  name="Legend"  style="plain"  color="#000000"  background="#00ffffff"  just="left" />
         </GraphEnvironment>
       </Graph>
       <Group name="Compensation"  live="1"  role="ws.group.dlog.compensation"  key=""  synchronized="0"  foreground="#ff00ff"  fontStyle="bold" >
         <Criteria>
           <Criterion connector="And"  keyword="$FIL"  function="Contains"  value="comp" />
           <Criterion connector="Or"  keyword="$FIL"  function="Contains"  value="unstained" />
         </Criteria>
         <Keywords/>
       </Group>
     </GroupNode>
   </Groups>
   <SampleList>
     <Sample>
       <DataSet uri="file:/D:/桌面2021/吴珏/原始结果/流式结果/15.4.12/untitled%20folder/RH.017"  sampleID="1" />
       <Transformations>
         <transforms:linear transforms:minRange="0"  transforms:maxRange="1024"  gain="1" >
           <data-type:parameter data-type:name="FSC-H" />
         </transforms:linear>
         <transforms:linear transforms:minRange="0"  transforms:maxRange="1024"  gain="1" >
           <data-type:parameter data-type:name="SSC-H" />
         </transforms:linear>
         <transforms:log transforms:offset="1"  transforms:decades="4" >
           <data-type:parameter data-type:name="FL1-H" />
         </transforms:log>
         <transforms:log transforms:offset="1"  transforms:decades="4" >
           <data-type:parameter data-type:name="FL2-H" />
         </transforms:log>
         <transforms:log transforms:offset="1"  transforms:decades="4" >
           <data-type:parameter data-type:name="FL3-H" />
         </transforms:log>
         <transforms:linear transforms:minRange="0"  transforms:maxRange="1024"  gain="1" >
           <data-type:parameter data-type:name="FL2-A" />
         </transforms:linear>
         <transforms:log transforms:offset="1"  transforms:decades="4" >
           <data-type:parameter data-type:name="FL4-H" />
         </transforms:log>
       </Transformations>
       <Keywords>
         <Keyword name="$DATE"  value="12-Apr-15" />
         <Keyword name="FILE GUID"  value="29381BF3-CB98-4677-B595-6260EC9E3AF8" />
         <Keyword name="$FIL"  value="RH.017" />
         <Keyword name="P7THRESVOL"  value="52" />
         <Keyword name="CalibFile"  value="FALSE" />
         <Keyword name="BD$LASERMODE"  value="1" />
         <Keyword name="BD$WORD63"  value="510" />
         <Keyword name="BD$WORD62"  value="645" />
         <Keyword name="BD$WORD61"  value="768" />
         <Keyword name="BD$WORD60"  value="767" />
         <Keyword name="BD$WORD59"  value="500" />
         <Keyword name="BD$WORD58"  value="966" />
         <Keyword name="BD$WORD57"  value="767" />
         <Keyword name="BD$WORD56"  value="504" />
         <Keyword name="BD$WORD55"  value="137" />
         <Keyword name="BD$WORD54"  value="1023" />
         <Keyword name="BD$WORD53"  value="254" />
         <Keyword name="BD$WORD52"  value="389" />
         <Keyword name="BD$WORD51"  value="52" />
         <Keyword name="BD$WORD50"  value="18" />
         <Keyword name="BD$WORD49"  value="254" />
         <Keyword name="BD$WORD48"  value="680" />
         <Keyword name="BD$WORD47"  value="53" />
         <Keyword name="BD$WORD46"  value="1023" />
         <Keyword name="BD$WORD45"  value="1023" />
         <Keyword name="BD$WORD44"  value="1023" />
         <Keyword name="BD$WORD43"  value="0" />
         <Keyword name="BD$WORD42"  value="100" />
         <Keyword name="BD$WORD41"  value="100" />
         <Keyword name="BD$WORD40"  value="3" />
         <Keyword name="BD$WORD39"  value="3" />
         <Keyword name="BD$WORD38"  value="280" />
         <Keyword name="BD$WORD37"  value="326" />
         <Keyword name="BD$WORD36"  value="0" />
         <Keyword name="BD$WORD35"  value="296" />
         <Keyword name="BD$WORD34"  value="0" />
         <Keyword name="BD$WORD33"  value="52" />
         <Keyword name="BD$WORD32"  value="52" />
         <Keyword name="BD$WORD31"  value="52" />
         <Keyword name="BD$WORD30"  value="52" />
         <Keyword name="BD$WORD29"  value="52" />
         <Keyword name="BD$WORD28"  value="136" />
         <Keyword name="BD$WORD27"  value="0" />
         <Keyword name="BD$WORD26"  value="0" />
         <Keyword name="BD$WORD25"  value="0" />
         <Keyword name="BD$WORD24"  value="1" />
         <Keyword name="BD$WORD23"  value="1" />
         <Keyword name="BD$WORD22"  value="100" />
         <Keyword name="BD$WORD21"  value="100" />
         <Keyword name="BD$WORD20"  value="100" />
         <Keyword name="BD$WORD19"  value="100" />
         <Keyword name="BD$WORD18"  value="606" />
         <Keyword name="BD$WORD17"  value="720" />
         <Keyword name="BD$WORD16"  value="449" />
         <Keyword name="BD$WORD15"  value="380" />
         <Keyword name="BD$WORD14"  value="335" />
         <Keyword name="BD$WORD13"  value="4" />
         <Keyword name="BD$WORD12"  value="580" />
         <Keyword name="BD$WORD11"  value="298" />
         <Keyword name="BD$WORD10"  value="301" />
         <Keyword name="BD$WORD9"  value="393" />
         <Keyword name="BD$WORD8"  value="393" />
         <Keyword name="BD$WORD7"  value="393" />
         <Keyword name="BD$WORD6"  value="393" />
         <Keyword name="BD$WORD5"  value="392" />
         <Keyword name="BD$WORD4"  value="730" />
         <Keyword name="BD$WORD3"  value="442" />
         <Keyword name="BD$WORD2"  value="380" />
         <Keyword name="BD$WORD1"  value="340" />
         <Keyword name="BD$WORD0"  value="255" />
         <Keyword name="BD$P7N"  value="FL4-H" />
         <Keyword name="BD$P6N"  value="FL2-A" />
         <Keyword name="BD$P5N"  value="FL3-H" />
         <Keyword name="BD$P4N"  value="FL2-H" />
         <Keyword name="BD$P3N"  value="FL1-H" />
         <Keyword name="BD$P2N"  value="SSC-H" />
         <Keyword name="BD$P1N"  value="FSC-H" />
         <Keyword name="BD$NPAR"  value="7" />
         <Keyword name="BD$AcqLibVersion"  value="6.0" />
         <Keyword name="$ETIM"  value="15:47:42" />
         <Keyword name="$BTIM"  value="15:46:34" />
         <Keyword name="CYTNUM"  value="E34297502387" />
         <Keyword name="$CYT"  value="FACSCalibur" />
         <Keyword name="$OP"  value="Administrator" />
         <Keyword name="END BATCH"  value="TRUE" />
         <Keyword name="START BATCH"  value="TRUE" />
         <Keyword name="TUBE NAME"  value="Untitled" />
         <Keyword name="PANEL NAME"  value="Untitled Acquisition Tube List" />
         <Keyword name="$P7S"  value="4-APC" />
         <Keyword name="$P5S"  value="CD8-Per-CP" />
         <Keyword name="$P4S"  value="f4_80-PE" />
         <Keyword name="$P3S"  value="rh-FITC" />
         <Keyword name="$P2S"  value="SSC-Height" />
         <Keyword name="$P1S"  value="FSC-Height" />
         <Keyword name="$P7E"  value="4,0" />
         <Keyword name="$P7B"  value="16" />
         <Keyword name="$P7R"  value="1024" />
         <Keyword name="$P7N"  value="FL4-H" />
         <Keyword name="$P6E"  value="0,0" />
         <Keyword name="$P6B"  value="16" />
         <Keyword name="$P6R"  value="1024" />
         <Keyword name="$P6N"  value="FL2-A" />
         <Keyword name="$P5E"  value="4,0" />
         <Keyword name="$P5B"  value="16" />
         <Keyword name="$P5R"  value="1024" />
         <Keyword name="$P5N"  value="FL3-H" />
         <Keyword name="$P4E"  value="4,0" />
         <Keyword name="$P4B"  value="16" />
         <Keyword name="$P4R"  value="1024" />
         <Keyword name="$P4N"  value="FL2-H" />
         <Keyword name="$P3E"  value="4,0" />
         <Keyword name="$P3B"  value="16" />
         <Keyword name="$P3R"  value="1024" />
         <Keyword name="$P3N"  value="FL1-H" />
         <Keyword name="$P2E"  value="0,0" />
         <Keyword name="$P2B"  value="16" />
         <Keyword name="$P2R"  value="1024" />
         <Keyword name="$P2N"  value="SSC-H" />
         <Keyword name="$P1E"  value="0,0" />
         <Keyword name="$P1B"  value="16" />
         <Keyword name="$P1R"  value="1024" />
         <Keyword name="$P1N"  value="FSC-H" />
         <Keyword name="$PAR"  value="7" />
         <Keyword name="$MODE"  value="L" />
         <Keyword name="$TOT"  value="101135" />
         <Keyword name="WORKSTATION"  value="(Unavailable)" />
         <Keyword name="LOGIN NAME"  value="Administrator" />
         <Keyword name="CREATOR"  value="CellQuest Pro  6.0" />
         <Keyword name="$SYS"  value="Macintosh System Software 10.6.4" />
         <Keyword name="$NEXTDATA"  value="0" />
         <Keyword name="$DATATYPE"  value="I" />
         <Keyword name="$BYTEORD"  value="4,3,2,1" />
         <Keyword name="FJ_FCS_VERSION"  value="2" />
         <Keyword name="$P6S"  value="" />
       </Keywords>
       <SampleNode name="RH.017"  annotation=""  owningGroup=""  expanded="1"  sortPriority="10"  count="101135"  sampleID="1" >
         <Graph smoothing="0"  backColor="#ffffff"  foreColor="#000000"  type="Pseudocolor"  fast="1"  rowCount="101135" >
           <Axis dimension="x"  name="FSC-H"  label=""  auto="auto" />
           <Axis dimension="y"  name="SSC-H"  label=""  auto="auto" />
           <GraphSettings level="5%"  smoothingHighResolution="1"  contourHighResolution="1"  histogramSmoothingCount="0"  graphResolution="256"  showOutliers="0"  drawLargeDots="0"  dotsToDraw="8000"  tint="le.chartfill.tinted.40"  lineWeight="le.lineweight.normal"  lineStyle="le.linestyle.solid" />
           <GraphEnvironment showGrid="0"  showAxes="tnlTNL"  showGates="1"  showFreqOnPlots="1"  showGateNameOnPlots="1"  showMedians="0"  showUncomped="0"  addEventParam="0"  lastYAxisName="" >
             <TextTraits font="SansSerif"  size="12"  name="Labels"  style="plain"  color="#000000"  background="#00ffffff"  just="left" />
             <TextTraits font="SansSerif"  size="12"  name="LayoutGates"  style="plain"  color="#000000"  background="#00ffffff"  just="left" />
             <TextTraits font="SansSerif"  size="10"  name="Numbers"  style="plain"  color="#000000"  background="#00ffffff"  just="left" />
             <TextTraits font="SansSerif"  size="10"  name="Legend"  style="plain"  color="#000000"  background="#00ffffff"  just="left" />
             <WindowPosition x="603"  y="476"  width="390"  height="520"  displayed="0"  panelState="---" />
           </GraphEnvironment>
         </Graph>
         <Subpopulations>
           <Population name="a"  annotation=""  owningGroup=""  expanded="1"  sortPriority="10"  count="47412" >
             <Graph smoothing="0"  backColor="#ffffff"  foreColor="#000000"  type="Pseudocolor"  fast="1"  rowCount="101135" >
               <Axis dimension="x"  name="FL1-H"  label=""  auto="auto" />
               <Axis dimension="y"  name="FL2-H"  label=""  auto="auto" />
               <GraphSettings level="5%"  smoothingHighResolution="1"  contourHighResolution="1"  histogramSmoothingCount="0"  graphResolution="256"  showOutliers="0"  drawLargeDots="0"  dotsToDraw="8000"  tint="le.chartfill.tinted.40"  lineWeight="le.lineweight.normal"  lineStyle="le.linestyle.solid" />
               <GraphEnvironment showGrid="0"  showAxes="tnlTNL"  showGates="1"  showFreqOnPlots="1"  showGateNameOnPlots="1"  showMedians="0"  showUncomped="0"  addEventParam="0"  lastYAxisName="" >
                 <TextTraits font="SansSerif"  size="12"  name="Labels"  style="plain"  color="#000000"  background="#00ffffff"  just="left" />
                 <TextTraits font="SansSerif"  size="12"  name="LayoutGates"  style="plain"  color="#000000"  background="#00ffffff"  just="left" />
                 <TextTraits font="SansSerif"  size="10"  name="Numbers"  style="plain"  color="#000000"  background="#00ffffff"  just="left" />
                 <TextTraits font="SansSerif"  size="10"  name="Legend"  style="plain"  color="#000000"  background="#00ffffff"  just="left" />
                 <WindowPosition x="813"  y="413"  width="394"  height="652"  displayed="0"  panelState="--+" />
               </GraphEnvironment>
             </Graph>
             <Gate gating:id="ID621759072" >
               <gating:EllipsoidGate eventsInside="1"  annoOffsetX="0"  annoOffsetY="0"  tint="#000000"  isTinted="0"  lineWeight="Normal"  userDefined="1"  gating:distance="185.48731042213427" >
                 <gating:dimension>
                   <data-type:fcs-dimension data-type:name="FSC-H" />
                 </gating:dimension>
                 <gating:dimension>
                   <data-type:fcs-dimension data-type:name="SSC-H" />
                 </gating:dimension>
                 <gating:foci>
                   <gating:vertex>
                    <gating:coordinate data-type:value="57.7187385621" />
                    <gating:coordinate data-type:value="55.7047096921" />
                   </gating:vertex>
                   <gating:vertex>
                    <gating:coordinate data-type:value="207.2812614379" />
                    <gating:coordinate data-type:value="93.2952903079" />
                   </gating:vertex>
                 </gating:foci>
                 <gating:edge>
                   <gating:vertex>
                    <gating:coordinate data-type:value="39" />
                    <gating:coordinate data-type:value="51" />
                   </gating:vertex>
                   <gating:vertex>
                    <gating:coordinate data-type:value="226" />
                    <gating:coordinate data-type:value="98" />
                   </gating:vertex>
                   <gating:vertex>
                    <gating:coordinate data-type:value="142" />
                    <gating:coordinate data-type:value="17" />
                   </gating:vertex>
                   <gating:vertex>
                    <gating:coordinate data-type:value="122" />
                    <gating:coordinate data-type:value="131" />
                   </gating:vertex>
                 </gating:edge>
               </gating:EllipsoidGate>
             </Gate>
             <Subpopulations>
               <Population name="rh-FITC, f4_80-PE subset"  annotation=""  owningGroup=""  expanded="1"  sortPriority="10"  count="23689" >
                 <Graph smoothing="0"  backColor="#ffffff"  foreColor="#000000"  type="Pseudocolor"  fast="1"  rowCount="101135" >
                   <Axis dimension="x"  name="FL3-H"  label=""  auto="auto" />
                   <Axis dimension="y"  name="FL4-H"  label=""  auto="auto" />
                   <GraphSettings level="5%"  smoothingHighResolution="1"  contourHighResolution="1"  histogramSmoothingCount="0"  graphResolution="256"  showOutliers="0"  drawLargeDots="0"  dotsToDraw="8000"  tint="le.chartfill.tinted.40"  lineWeight="le.lineweight.normal"  lineStyle="le.linestyle.solid" />
                   <GraphEnvironment showGrid="0"  showAxes="tnlTNL"  showGates="1"  showFreqOnPlots="1"  showGateNameOnPlots="1"  showMedians="0"  showUncomped="0"  addEventParam="0"  lastYAxisName="" >
                    <TextTraits font="SansSerif"  size="12"  name="Labels"  style="plain"  color="#000000"  background="#00ffffff"  just="left" />
                    <TextTraits font="SansSerif"  size="12"  name="LayoutGates"  style="plain"  color="#000000"  background="#00ffffff"  just="left" />
                    <TextTraits font="SansSerif"  size="10"  name="Numbers"  style="plain"  color="#000000"  background="#00ffffff"  just="left" />
                    <TextTraits font="SansSerif"  size="10"  name="Legend"  style="plain"  color="#000000"  background="#00ffffff"  just="left" />
                    <WindowPosition x="813"  y="413"  width="394"  height="652"  displayed="0"  panelState="--+" />
                   </GraphEnvironment>
                 </Graph>
                 <Gate gating:id="ID112991644"  gating:parent_id="ID621759072" >
                   <gating:EllipsoidGate eventsInside="1"  annoOffsetX="-5"  annoOffsetY="-59"  tint="#000000"  isTinted="0"  lineWeight="Normal"  userDefined="1"  gating:distance="162.73598249926164" >
                    <gating:dimension>
                    <data-type:fcs-dimension data-type:name="FL1-H" />
                    </gating:dimension>
                    <gating:dimension>
                    <data-type:fcs-dimension data-type:name="FL2-H" />
                    </gating:dimension>
                    <gating:foci>
                    <gating:vertex>
                    <gating:coordinate data-type:value="150" />
                    <gating:coordinate data-type:value="116.0386499438" />
                    </gating:vertex>
                    <gating:vertex>
                    <gating:coordinate data-type:value="150" />
                    <gating:coordinate data-type:value="225.9613500562" />
                    </gating:vertex>
                    </gating:foci>
                    <gating:edge>
                    <gating:vertex>
                    <gating:coordinate data-type:value="150" />
                    <gating:coordinate data-type:value="252" />
                    </gating:vertex>
                    <gating:vertex>
                    <gating:coordinate data-type:value="150" />
                    <gating:coordinate data-type:value="90" />
                    </gating:vertex>
                    <gating:vertex>
                    <gating:coordinate data-type:value="90" />
                    <gating:coordinate data-type:value="171" />
                    </gating:vertex>
                    <gating:vertex>
                    <gating:coordinate data-type:value="209" />
                    <gating:coordinate data-type:value="171" />
                    </gating:vertex>
                    </gating:edge>
                   </gating:EllipsoidGate>
                 </Gate>
                 <Subpopulations>
                   <Statistic name="Mean"  annotation=""  owningGroup=""  expanded="1"  sortPriority="5"  id="FL1-H"  value="293.681213379" />
                 </Subpopulations>
               </Population>
             </Subpopulations>
           </Population>
         </Subpopulations>
       </SampleNode>
     </Sample>
     <Sample>
       <DataSet uri="file:/D:/桌面2021/吴珏/原始结果/流式结果/15.4.12/untitled%20folder/RH.015"  sampleID="11" />
       <Transformations>
         <transforms:linear transforms:minRange="0"  transforms:maxRange="1024"  gain="1" >
           <data-type:parameter data-type:name="FSC-H" />
         </transforms:linear>
         <transforms:linear transforms:minRange="0"  transforms:maxRange="1024"  gain="1" >
           <data-type:parameter data-type:name="SSC-H" />
         </transforms:linear>
         <transforms:log transforms:offset="1"  transforms:decades="4" >
           <data-type:parameter data-type:name="FL1-H" />
         </transforms:log>
         <transforms:log transforms:offset="1"  transforms:decades="4" >
           <data-type:parameter data-type:name="FL2-H" />
         </transforms:log>
         <transforms:log transforms:offset="1"  transforms:decades="4" >
           <data-type:parameter data-type:name="FL3-H" />
         </transforms:log>
         <transforms:linear transforms:minRange="0"  transforms:maxRange="1024"  gain="1" >
           <data-type:parameter data-type:name="FL2-A" />
         </transforms:linear>
         <transforms:log transforms:offset="1"  transforms:decades="4" >
           <data-type:parameter data-type:name="FL4-H" />
         </transforms:log>
       </Transformations>
       <Keywords>
         <Keyword name="$DATE"  value="12-Apr-15" />
         <Keyword name="FILE GUID"  value="7261ABAD-9042-41DA-8B0D-C5C24C2B9045" />
         <Keyword name="$FIL"  value="RH.015" />
         <Keyword name="P7THRESVOL"  value="52" />
         <Keyword name="CalibFile"  value="FALSE" />
         <Keyword name="BD$LASERMODE"  value="1" />
         <Keyword name="BD$WORD63"  value="510" />
         <Keyword name="BD$WORD62"  value="645" />
         <Keyword name="BD$WORD61"  value="768" />
         <Keyword name="BD$WORD60"  value="767" />
         <Keyword name="BD$WORD59"  value="500" />
         <Keyword name="BD$WORD58"  value="966" />
         <Keyword name="BD$WORD57"  value="767" />
         <Keyword name="BD$WORD56"  value="504" />
         <Keyword name="BD$WORD55"  value="137" />
         <Keyword name="BD$WORD54"  value="1023" />
         <Keyword name="BD$WORD53"  value="254" />
         <Keyword name="BD$WORD52"  value="389" />
         <Keyword name="BD$WORD51"  value="52" />
         <Keyword name="BD$WORD50"  value="18" />
         <Keyword name="BD$WORD49"  value="254" />
         <Keyword name="BD$WORD48"  value="680" />
         <Keyword name="BD$WORD47"  value="53" />
         <Keyword name="BD$WORD46"  value="1023" />
         <Keyword name="BD$WORD45"  value="1023" />
         <Keyword name="BD$WORD44"  value="1023" />
         <Keyword name="BD$WORD43"  value="0" />
         <Keyword name="BD$WORD42"  value="100" />
         <Keyword name="BD$WORD41"  value="100" />
         <Keyword name="BD$WORD40"  value="3" />
         <Keyword name="BD$WORD39"  value="3" />
         <Keyword name="BD$WORD38"  value="280" />
         <Keyword name="BD$WORD37"  value="326" />
         <Keyword name="BD$WORD36"  value="0" />
         <Keyword name="BD$WORD35"  value="296" />
         <Keyword name="BD$WORD34"  value="0" />
         <Keyword name="BD$WORD33"  value="52" />
         <Keyword name="BD$WORD32"  value="52" />
         <Keyword name="BD$WORD31"  value="52" />
         <Keyword name="BD$WORD30"  value="52" />
         <Keyword name="BD$WORD29"  value="52" />
         <Keyword name="BD$WORD28"  value="136" />
         <Keyword name="BD$WORD27"  value="0" />
         <Keyword name="BD$WORD26"  value="0" />
         <Keyword name="BD$WORD25"  value="0" />
         <Keyword name="BD$WORD24"  value="1" />
         <Keyword name="BD$WORD23"  value="1" />
         <Keyword name="BD$WORD22"  value="100" />
         <Keyword name="BD$WORD21"  value="100" />
         <Keyword name="BD$WORD20"  value="100" />
         <Keyword name="BD$WORD19"  value="100" />
         <Keyword name="BD$WORD18"  value="606" />
         <Keyword name="BD$WORD17"  value="720" />
         <Keyword name="BD$WORD16"  value="449" />
         <Keyword name="BD$WORD15"  value="380" />
         <Keyword name="BD$WORD14"  value="335" />
         <Keyword name="BD$WORD13"  value="4" />
         <Keyword name="BD$WORD12"  value="521" />
         <Keyword name="BD$WORD11"  value="297" />
         <Keyword name="BD$WORD10"  value="301" />
         <Keyword name="BD$WORD9"  value="393" />
         <Keyword name="BD$WORD8"  value="392" />
         <Keyword name="BD$WORD7"  value="392" />
         <Keyword name="BD$WORD6"  value="392" />
         <Keyword name="BD$WORD5"  value="393" />
         <Keyword name="BD$WORD4"  value="731" />
         <Keyword name="BD$WORD3"  value="442" />
         <Keyword name="BD$WORD2"  value="386" />
         <Keyword name="BD$WORD1"  value="340" />
         <Keyword name="BD$WORD0"  value="255" />
         <Keyword name="BD$P7N"  value="FL4-H" />
         <Keyword name="BD$P6N"  value="FL2-A" />
         <Keyword name="BD$P5N"  value="FL3-H" />
         <Keyword name="BD$P4N"  value="FL2-H" />
         <Keyword name="BD$P3N"  value="FL1-H" />
         <Keyword name="BD$P2N"  value="SSC-H" />
         <Keyword name="BD$P1N"  value="FSC-H" />
         <Keyword name="BD$NPAR"  value="7" />
         <Keyword name="BD$AcqLibVersion"  value="6.0" />
         <Keyword name="$ETIM"  value="15:42:51" />
         <Keyword name="$BTIM"  value="15:42:10" />
         <Keyword name="CYTNUM"  value="E34297502387" />
         <Keyword name="$CYT"  value="FACSCalibur" />
         <Keyword name="$OP"  value="Administrator" />
         <Keyword name="END BATCH"  value="TRUE" />
         <Keyword name="START BATCH"  value="TRUE" />
         <Keyword name="TUBE NAME"  value="Untitled" />
         <Keyword name="PANEL NAME"  value="Untitled Acquisition Tube List" />
         <Keyword name="$P7S"  value="4-APC" />
         <Keyword name="$P5S"  value="CD8-Per-CP" />
         <Keyword name="$P4S"  value="f4_80-PE" />
         <Keyword name="$P3S"  value="rh-FITC" />
         <Keyword name="$P2S"  value="SSC-Height" />
         <Keyword name="$P1S"  value="FSC-Height" />
         <Keyword name="$P7E"  value="4,0" />
         <Keyword name="$P7B"  value="16" />
         <Keyword name="$P7R"  value="1024" />
         <Keyword name="$P7N"  value="FL4-H" />
         <Keyword name="$P6E"  value="0,0" />
         <Keyword name="$P6B"  value="16" />
         <Keyword name="$P6R"  value="1024" />
         <Keyword name="$P6N"  value="FL2-A" />
         <Keyword name="$P5E"  value="4,0" />
         <Keyword name="$P5B"  value="16" />
         <Keyword name="$P5R"  value="1024" />
         <Keyword name="$P5N"  value="FL3-H" />
         <Keyword name="$P4E"  value="4,0" />
         <Keyword name="$P4B"  value="16" />
         <Keyword name="$P4R"  value="1024" />
         <Keyword name="$P4N"  value="FL2-H" />
         <Keyword name="$P3E"  value="4,0" />
         <Keyword name="$P3B"  value="16" />
         <Keyword name="$P3R"  value="1024" />
         <Keyword name="$P3N"  value="FL1-H" />
         <Keyword name="$P2E"  value="0,0" />
         <Keyword name="$P2B"  value="16" />
         <Keyword name="$P2R"  value="1024" />
         <Keyword name="$P2N"  value="SSC-H" />
         <Keyword name="$P1E"  value="0,0" />
         <Keyword name="$P1B"  value="16" />
         <Keyword name="$P1R"  value="1024" />
         <Keyword name="$P1N"  value="FSC-H" />
         <Keyword name="$PAR"  value="7" />
         <Keyword name="$MODE"  value="L" />
         <Keyword name="$TOT"  value="81521" />
         <Keyword name="WORKSTATION"  value="(Unavailable)" />
         <Keyword name="LOGIN NAME"  value="Administrator" />
         <Keyword name="CREATOR"  value="CellQuest Pro  6.0" />
         <Keyword name="$SYS"  value="Macintosh System Software 10.6.4" />
         <Keyword name="$NEXTDATA"  value="0" />
         <Keyword name="$DATATYPE"  value="I" />
         <Keyword name="$BYTEORD"  value="4,3,2,1" />
         <Keyword name="FJ_FCS_VERSION"  value="2" />
         <Keyword name="$P6S"  value="" />
       </Keywords>
       <SampleNode name="RH.015"  annotation=""  owningGroup=""  expanded="1"  sortPriority="10"  count="81521"  sampleID="11" >
         <Graph smoothing="0"  backColor="#ffffff"  foreColor="#000000"  type="Pseudocolor"  fast="1"  rowCount="81521" >
           <Axis dimension="x"  name="FSC-H"  label=""  auto="auto" />
           <Axis dimension="y"  name="SSC-H"  label=""  auto="auto" />
           <GraphSettings level="5%"  smoothingHighResolution="1"  contourHighResolution="1"  histogramSmoothingCount="0"  graphResolution="256"  showOutliers="0"  drawLargeDots="0"  dotsToDraw="8000"  tint="le.chartfill.tinted.40"  lineWeight="le.lineweight.normal"  lineStyle="le.linestyle.solid" />
           <GraphEnvironment showGrid="0"  showAxes="tnlTNL"  showGates="1"  showFreqOnPlots="1"  showGateNameOnPlots="1"  showMedians="0"  showUncomped="0"  addEventParam="0"  lastYAxisName="" >
             <TextTraits font="SansSerif"  size="12"  name="Labels"  style="plain"  color="#000000"  background="#00ffffff"  just="left" />
             <TextTraits font="SansSerif"  size="12"  name="LayoutGates"  style="plain"  color="#000000"  background="#00ffffff"  just="left" />
             <TextTraits font="SansSerif"  size="10"  name="Numbers"  style="plain"  color="#000000"  background="#00ffffff"  just="left" />
             <TextTraits font="SansSerif"  size="10"  name="Legend"  style="plain"  color="#000000"  background="#00ffffff"  just="left" />
           </GraphEnvironment>
         </Graph>
         <Subpopulations>
           <Population name="a"  annotation=""  owningGroup=""  expanded="1"  sortPriority="10"  count="47251" >
             <Graph smoothing="0"  backColor="#ffffff"  foreColor="#000000"  type="Pseudocolor"  fast="1"  rowCount="81521" >
               <Axis dimension="x"  name="FL1-H"  label=""  auto="auto" />
               <Axis dimension="y"  name="FL2-H"  label=""  auto="auto" />
               <GraphSettings level="5%"  smoothingHighResolution="1"  contourHighResolution="1"  histogramSmoothingCount="0"  graphResolution="256"  showOutliers="0"  drawLargeDots="0"  dotsToDraw="8000"  tint="le.chartfill.tinted.40"  lineWeight="le.lineweight.normal"  lineStyle="le.linestyle.solid" />
               <GraphEnvironment showGrid="0"  showAxes="tnlTNL"  showGates="1"  showFreqOnPlots="1"  showGateNameOnPlots="1"  showMedians="0"  showUncomped="0"  addEventParam="0"  lastYAxisName="" >
                 <TextTraits font="SansSerif"  size="12"  name="Labels"  style="plain"  color="#000000"  background="#00ffffff"  just="left" />
                 <TextTraits font="SansSerif"  size="12"  name="LayoutGates"  style="plain"  color="#000000"  background="#00ffffff"  just="left" />
                 <TextTraits font="SansSerif"  size="10"  name="Numbers"  style="plain"  color="#000000"  background="#00ffffff"  just="left" />
                 <TextTraits font="SansSerif"  size="10"  name="Legend"  style="plain"  color="#000000"  background="#00ffffff"  just="left" />
                 <WindowPosition x="813"  y="413"  width="394"  height="652"  displayed="0"  panelState="--+" />
               </GraphEnvironment>
             </Graph>
             <Gate gating:id="ID889423345" >
               <gating:EllipsoidGate eventsInside="1"  annoOffsetX="0"  annoOffsetY="0"  tint="#000000"  isTinted="0"  lineWeight="Normal"  userDefined="1"  gating:distance="185.48731042213427" >
                 <gating:dimension>
                   <data-type:fcs-dimension data-type:name="FSC-H" />
                 </gating:dimension>
                 <gating:dimension>
                   <data-type:fcs-dimension data-type:name="SSC-H" />
                 </gating:dimension>
                 <gating:foci>
                   <gating:vertex>
                    <gating:coordinate data-type:value="57.7187385621" />
                    <gating:coordinate data-type:value="55.7047096921" />
                   </gating:vertex>
                   <gating:vertex>
                    <gating:coordinate data-type:value="207.2812614379" />
                    <gating:coordinate data-type:value="93.2952903079" />
                   </gating:vertex>
                 </gating:foci>
                 <gating:edge>
                   <gating:vertex>
                    <gating:coordinate data-type:value="39" />
                    <gating:coordinate data-type:value="51" />
                   </gating:vertex>
                   <gating:vertex>
                    <gating:coordinate data-type:value="226" />
                    <gating:coordinate data-type:value="98" />
                   </gating:vertex>
                   <gating:vertex>
                    <gating:coordinate data-type:value="142" />
                    <gating:coordinate data-type:value="17" />
                   </gating:vertex>
                   <gating:vertex>
                    <gating:coordinate data-type:value="122" />
                    <gating:coordinate data-type:value="131" />
                   </gating:vertex>
                 </gating:edge>
               </gating:EllipsoidGate>
             </Gate>
             <Subpopulations>
               <Population name="rh-FITC, f4_80-PE subset"  annotation=""  owningGroup=""  expanded="1"  sortPriority="10"  count="24991" >
                 <Graph smoothing="0"  backColor="#ffffff"  foreColor="#000000"  type="Pseudocolor"  fast="1"  rowCount="81521" >
                   <Axis dimension="x"  name="FL3-H"  label=""  auto="auto" />
                   <Axis dimension="y"  name="FL4-H"  label=""  auto="auto" />
                   <GraphSettings level="5%"  smoothingHighResolution="1"  contourHighResolution="1"  histogramSmoothingCount="0"  graphResolution="256"  showOutliers="0"  drawLargeDots="0"  dotsToDraw="8000"  tint="le.chartfill.tinted.40"  lineWeight="le.lineweight.normal"  lineStyle="le.linestyle.solid" />
                   <GraphEnvironment showGrid="0"  showAxes="tnlTNL"  showGates="1"  showFreqOnPlots="1"  showGateNameOnPlots="1"  showMedians="0"  showUncomped="0"  addEventParam="0"  lastYAxisName="" >
                    <TextTraits font="SansSerif"  size="12"  name="Labels"  style="plain"  color="#000000"  background="#00ffffff"  just="left" />
                    <TextTraits font="SansSerif"  size="12"  name="LayoutGates"  style="plain"  color="#000000"  background="#00ffffff"  just="left" />
                    <TextTraits font="SansSerif"  size="10"  name="Numbers"  style="plain"  color="#000000"  background="#00ffffff"  just="left" />
                    <TextTraits font="SansSerif"  size="10"  name="Legend"  style="plain"  color="#000000"  background="#00ffffff"  just="left" />
                    <WindowPosition x="813"  y="413"  width="394"  height="652"  displayed="0"  panelState="--+" />
                   </GraphEnvironment>
                 </Graph>
                 <Gate gating:id="ID1378556767"  gating:parent_id="ID889423345" >
                   <gating:EllipsoidGate eventsInside="1"  annoOffsetX="0"  annoOffsetY="0"  tint="#000000"  isTinted="0"  lineWeight="Normal"  userDefined="1"  gating:distance="159.73122297726215" >
                    <gating:dimension>
                    <data-type:fcs-dimension data-type:name="FL1-H" />
                    </gating:dimension>
                    <gating:dimension>
                    <data-type:fcs-dimension data-type:name="FL2-H" />
                    </gating:dimension>
                    <gating:foci>
                    <gating:vertex>
                    <gating:coordinate data-type:value="94.3065155074" />
                    <gating:coordinate data-type:value="198.5225838992" />
                    </gating:vertex>
                    <gating:vertex>
                    <gating:coordinate data-type:value="210.6934844926" />
                    <gating:coordinate data-type:value="164.4774161008" />
                    </gating:vertex>
                    </gating:foci>
                    <gating:edge>
                    <gating:vertex>
                    <gating:coordinate data-type:value="79" />
                    <gating:coordinate data-type:value="203" />
                    </gating:vertex>
                    <gating:vertex>
                    <gating:coordinate data-type:value="226" />
                    <gating:coordinate data-type:value="160" />
                    </gating:vertex>
                    <gating:vertex>
                    <gating:coordinate data-type:value="144" />
                    <gating:coordinate data-type:value="136" />
                    </gating:vertex>
                    <gating:vertex>
                    <gating:coordinate data-type:value="161" />
                    <gating:coordinate data-type:value="228" />
                    </gating:vertex>
                    </gating:edge>
                   </gating:EllipsoidGate>
                 </Gate>
                 <Subpopulations>
                   <Statistic name="Mean"  annotation=""  owningGroup=""  expanded="1"  sortPriority="5"  id="FL1-H"  value="314.67980957" />
                 </Subpopulations>
               </Population>
             </Subpopulations>
           </Population>
         </Subpopulations>
       </SampleNode>
     </Sample>
     <Sample>
       <DataSet uri="file:/D:/桌面2021/吴珏/原始结果/流式结果/15.4.12/untitled%20folder/RH.019"  sampleID="3" />
       <Transformations>
         <transforms:linear transforms:minRange="0"  transforms:maxRange="1024"  gain="1" >
           <data-type:parameter data-type:name="FSC-H" />
         </transforms:linear>
         <transforms:linear transforms:minRange="0"  transforms:maxRange="1024"  gain="1" >
           <data-type:parameter data-type:name="SSC-H" />
         </transforms:linear>
         <transforms:log transforms:offset="1"  transforms:decades="4" >
           <data-type:parameter data-type:name="FL1-H" />
         </transforms:log>
         <transforms:log transforms:offset="1"  transforms:decades="4" >
           <data-type:parameter data-type:name="FL2-H" />
         </transforms:log>
         <transforms:log transforms:offset="1"  transforms:decades="4" >
           <data-type:parameter data-type:name="FL3-H" />
         </transforms:log>
         <transforms:linear transforms:minRange="0"  transforms:maxRange="1024"  gain="1" >
           <data-type:parameter data-type:name="FL2-A" />
         </transforms:linear>
         <transforms:log transforms:offset="1"  transforms:decades="4" >
           <data-type:parameter data-type:name="FL4-H" />
         </transforms:log>
       </Transformations>
       <Keywords>
         <Keyword name="$DATE"  value="12-Apr-15" />
         <Keyword name="FILE GUID"  value="536626FB-9053-49F0-B8EF-BFF8FB810877" />
         <Keyword name="$FIL"  value="RH.019" />
         <Keyword name="P7THRESVOL"  value="52" />
         <Keyword name="CalibFile"  value="FALSE" />
         <Keyword name="BD$LASERMODE"  value="1" />
         <Keyword name="BD$WORD63"  value="510" />
         <Keyword name="BD$WORD62"  value="645" />
         <Keyword name="BD$WORD61"  value="768" />
         <Keyword name="BD$WORD60"  value="767" />
         <Keyword name="BD$WORD59"  value="500" />
         <Keyword name="BD$WORD58"  value="966" />
         <Keyword name="BD$WORD57"  value="767" />
         <Keyword name="BD$WORD56"  value="504" />
         <Keyword name="BD$WORD55"  value="137" />
         <Keyword name="BD$WORD54"  value="1023" />
         <Keyword name="BD$WORD53"  value="254" />
         <Keyword name="BD$WORD52"  value="389" />
         <Keyword name="BD$WORD51"  value="52" />
         <Keyword name="BD$WORD50"  value="18" />
         <Keyword name="BD$WORD49"  value="254" />
         <Keyword name="BD$WORD48"  value="680" />
         <Keyword name="BD$WORD47"  value="53" />
         <Keyword name="BD$WORD46"  value="1023" />
         <Keyword name="BD$WORD45"  value="1023" />
         <Keyword name="BD$WORD44"  value="1023" />
         <Keyword name="BD$WORD43"  value="0" />
         <Keyword name="BD$WORD42"  value="100" />
         <Keyword name="BD$WORD41"  value="100" />
         <Keyword name="BD$WORD40"  value="3" />
         <Keyword name="BD$WORD39"  value="3" />
         <Keyword name="BD$WORD38"  value="280" />
         <Keyword name="BD$WORD37"  value="326" />
         <Keyword name="BD$WORD36"  value="0" />
         <Keyword name="BD$WORD35"  value="296" />
         <Keyword name="BD$WORD34"  value="0" />
         <Keyword name="BD$WORD33"  value="52" />
         <Keyword name="BD$WORD32"  value="52" />
         <Keyword name="BD$WORD31"  value="52" />
         <Keyword name="BD$WORD30"  value="52" />
         <Keyword name="BD$WORD29"  value="52" />
         <Keyword name="BD$WORD28"  value="136" />
         <Keyword name="BD$WORD27"  value="0" />
         <Keyword name="BD$WORD26"  value="0" />
         <Keyword name="BD$WORD25"  value="0" />
         <Keyword name="BD$WORD24"  value="1" />
         <Keyword name="BD$WORD23"  value="1" />
         <Keyword name="BD$WORD22"  value="100" />
         <Keyword name="BD$WORD21"  value="100" />
         <Keyword name="BD$WORD20"  value="100" />
         <Keyword name="BD$WORD19"  value="100" />
         <Keyword name="BD$WORD18"  value="606" />
         <Keyword name="BD$WORD17"  value="720" />
         <Keyword name="BD$WORD16"  value="449" />
         <Keyword name="BD$WORD15"  value="380" />
         <Keyword name="BD$WORD14"  value="335" />
         <Keyword name="BD$WORD13"  value="4" />
         <Keyword name="BD$WORD12"  value="601" />
         <Keyword name="BD$WORD11"  value="299" />
         <Keyword name="BD$WORD10"  value="301" />
         <Keyword name="BD$WORD9"  value="393" />
         <Keyword name="BD$WORD8"  value="393" />
         <Keyword name="BD$WORD7"  value="392" />
         <Keyword name="BD$WORD6"  value="392" />
         <Keyword name="BD$WORD5"  value="393" />
         <Keyword name="BD$WORD4"  value="725" />
         <Keyword name="BD$WORD3"  value="444" />
         <Keyword name="BD$WORD2"  value="382" />
         <Keyword name="BD$WORD1"  value="337" />
         <Keyword name="BD$WORD0"  value="255" />
         <Keyword name="BD$P7N"  value="FL4-H" />
         <Keyword name="BD$P6N"  value="FL2-A" />
         <Keyword name="BD$P5N"  value="FL3-H" />
         <Keyword name="BD$P4N"  value="FL2-H" />
         <Keyword name="BD$P3N"  value="FL1-H" />
         <Keyword name="BD$P2N"  value="SSC-H" />
         <Keyword name="BD$P1N"  value="FSC-H" />
         <Keyword name="BD$NPAR"  value="7" />
         <Keyword name="BD$AcqLibVersion"  value="6.0" />
         <Keyword name="$ETIM"  value="15:53:17" />
         <Keyword name="$BTIM"  value="15:50:30" />
         <Keyword name="CYTNUM"  value="E34297502387" />
         <Keyword name="$CYT"  value="FACSCalibur" />
         <Keyword name="$OP"  value="Administrator" />
         <Keyword name="END BATCH"  value="TRUE" />
         <Keyword name="START BATCH"  value="TRUE" />
         <Keyword name="TUBE NAME"  value="Untitled" />
         <Keyword name="PANEL NAME"  value="Untitled Acquisition Tube List" />
         <Keyword name="$P7S"  value="4-APC" />
         <Keyword name="$P5S"  value="CD8-Per-CP" />
         <Keyword name="$P4S"  value="f4_80-PE" />
         <Keyword name="$P3S"  value="rh-FITC" />
         <Keyword name="$P2S"  value="SSC-Height" />
         <Keyword name="$P1S"  value="FSC-Height" />
         <Keyword name="$P7E"  value="4,0" />
         <Keyword name="$P7B"  value="16" />
         <Keyword name="$P7R"  value="1024" />
         <Keyword name="$P7N"  value="FL4-H" />
         <Keyword name="$P6E"  value="0,0" />
         <Keyword name="$P6B"  value="16" />
         <Keyword name="$P6R"  value="1024" />
         <Keyword name="$P6N"  value="FL2-A" />
         <Keyword name="$P5E"  value="4,0" />
         <Keyword name="$P5B"  value="16" />
         <Keyword name="$P5R"  value="1024" />
         <Keyword name="$P5N"  value="FL3-H" />
         <Keyword name="$P4E"  value="4,0" />
         <Keyword name="$P4B"  value="16" />
         <Keyword name="$P4R"  value="1024" />
         <Keyword name="$P4N"  value="FL2-H" />
         <Keyword name="$P3E"  value="4,0" />
         <Keyword name="$P3B"  value="16" />
         <Keyword name="$P3R"  value="1024" />
         <Keyword name="$P3N"  value="FL1-H" />
         <Keyword name="$P2E"  value="0,0" />
         <Keyword name="$P2B"  value="16" />
         <Keyword name="$P2R"  value="1024" />
         <Keyword name="$P2N"  value="SSC-H" />
         <Keyword name="$P1E"  value="0,0" />
         <Keyword name="$P1B"  value="16" />
         <Keyword name="$P1R"  value="1024" />
         <Keyword name="$P1N"  value="FSC-H" />
         <Keyword name="$PAR"  value="7" />
         <Keyword name="$MODE"  value="L" />
         <Keyword name="$TOT"  value="236514" />
         <Keyword name="WORKSTATION"  value="(Unavailable)" />
         <Keyword name="LOGIN NAME"  value="Administrator" />
         <Keyword name="CREATOR"  value="CellQuest Pro  6.0" />
         <Keyword name="$SYS"  value="Macintosh System Software 10.6.4" />
         <Keyword name="$NEXTDATA"  value="0" />
         <Keyword name="$DATATYPE"  value="I" />
         <Keyword name="$BYTEORD"  value="4,3,2,1" />
         <Keyword name="FJ_FCS_VERSION"  value="2" />
         <Keyword name="$P6S"  value="" />
       </Keywords>
       <SampleNode name="RH.019"  annotation=""  owningGroup=""  expanded="1"  sortPriority="10"  count="236514"  sampleID="3" >
         <Graph smoothing="0"  backColor="#ffffff"  foreColor="#000000"  type="Pseudocolor"  fast="1"  rowCount="236514" >
           <Axis dimension="x"  name="FSC-H"  label=""  auto="auto" />
           <Axis dimension="y"  name="SSC-H"  label=""  auto="auto" />
           <GraphSettings level="5%"  smoothingHighResolution="1"  contourHighResolution="1"  histogramSmoothingCount="0"  graphResolution="256"  showOutliers="0"  drawLargeDots="0"  dotsToDraw="8000"  tint="le.chartfill.tinted.40"  lineWeight="le.lineweight.normal"  lineStyle="le.linestyle.solid" />
           <GraphEnvironment showGrid="0"  showAxes="tnlTNL"  showGates="1"  showFreqOnPlots="1"  showGateNameOnPlots="1"  showMedians="0"  showUncomped="0"  addEventParam="0"  lastYAxisName="" >
             <TextTraits font="SansSerif"  size="12"  name="Labels"  style="plain"  color="#000000"  background="#00ffffff"  just="left" />
             <TextTraits font="SansSerif"  size="12"  name="LayoutGates"  style="plain"  color="#000000"  background="#00ffffff"  just="left" />
             <TextTraits font="SansSerif"  size="10"  name="Numbers"  style="plain"  color="#000000"  background="#00ffffff"  just="left" />
             <TextTraits font="SansSerif"  size="10"  name="Legend"  style="plain"  color="#000000"  background="#00ffffff"  just="left" />
             <WindowPosition x="752"  y="572"  width="390"  height="520"  displayed="0"  panelState="---" />
           </GraphEnvironment>
         </Graph>
         <Subpopulations>
           <Population name="a"  annotation=""  owningGroup=""  expanded="1"  sortPriority="10"  count="65522" >
             <Graph smoothing="0"  backColor="#ffffff"  foreColor="#000000"  type="Pseudocolor"  fast="1"  rowCount="236514" >
               <Axis dimension="x"  name="FL1-H"  label=""  auto="auto" />
               <Axis dimension="y"  name="FL2-H"  label=""  auto="auto" />
               <GraphSettings level="5%"  smoothingHighResolution="1"  contourHighResolution="1"  histogramSmoothingCount="0"  graphResolution="256"  showOutliers="0"  drawLargeDots="0"  dotsToDraw="8000"  tint="le.chartfill.tinted.40"  lineWeight="le.lineweight.normal"  lineStyle="le.linestyle.solid" />
               <GraphEnvironment showGrid="0"  showAxes="tnlTNL"  showGates="1"  showFreqOnPlots="1"  showGateNameOnPlots="1"  showMedians="0"  showUncomped="0"  addEventParam="0"  lastYAxisName="" >
                 <TextTraits font="SansSerif"  size="12"  name="Labels"  style="plain"  color="#000000"  background="#00ffffff"  just="left" />
                 <TextTraits font="SansSerif"  size="12"  name="LayoutGates"  style="plain"  color="#000000"  background="#00ffffff"  just="left" />
                 <TextTraits font="SansSerif"  size="10"  name="Numbers"  style="plain"  color="#000000"  background="#00ffffff"  just="left" />
                 <TextTraits font="SansSerif"  size="10"  name="Legend"  style="plain"  color="#000000"  background="#00ffffff"  just="left" />
                 <WindowPosition x="813"  y="413"  width="394"  height="652"  displayed="0"  panelState="--+" />
               </GraphEnvironment>
             </Graph>
             <Gate gating:id="ID1552572896" >
               <gating:EllipsoidGate eventsInside="1"  annoOffsetX="0"  annoOffsetY="0"  tint="#000000"  isTinted="0"  lineWeight="Normal"  userDefined="1"  gating:distance="185.48731042213427" >
                 <gating:dimension>
                   <data-type:fcs-dimension data-type:name="FSC-H" />
                 </gating:dimension>
                 <gating:dimension>
                   <data-type:fcs-dimension data-type:name="SSC-H" />
                 </gating:dimension>
                 <gating:foci>
                   <gating:vertex>
                    <gating:coordinate data-type:value="57.7187385621" />
                    <gating:coordinate data-type:value="55.7047096921" />
                   </gating:vertex>
                   <gating:vertex>
                    <gating:coordinate data-type:value="207.2812614379" />
                    <gating:coordinate data-type:value="93.2952903079" />
                   </gating:vertex>
                 </gating:foci>
                 <gating:edge>
                   <gating:vertex>
                    <gating:coordinate data-type:value="39" />
                    <gating:coordinate data-type:value="51" />
                   </gating:vertex>
                   <gating:vertex>
                    <gating:coordinate data-type:value="226" />
                    <gating:coordinate data-type:value="98" />
                   </gating:vertex>
                   <gating:vertex>
                    <gating:coordinate data-type:value="142" />
                    <gating:coordinate data-type:value="17" />
                   </gating:vertex>
                   <gating:vertex>
                    <gating:coordinate data-type:value="122" />
                    <gating:coordinate data-type:value="131" />
                   </gating:vertex>
                 </gating:edge>
               </gating:EllipsoidGate>
             </Gate>
             <Subpopulations>
               <Population name="rh-FITC, f4_80-PE subset"  annotation=""  owningGroup=""  expanded="1"  sortPriority="10"  count="22642" >
                 <Graph smoothing="0"  backColor="#ffffff"  foreColor="#000000"  type="Pseudocolor"  fast="1"  rowCount="236514" >
                   <Axis dimension="x"  name="FL3-H"  label=""  auto="auto" />
                   <Axis dimension="y"  name="FL4-H"  label=""  auto="auto" />
                   <GraphSettings level="5%"  smoothingHighResolution="1"  contourHighResolution="1"  histogramSmoothingCount="0"  graphResolution="256"  showOutliers="0"  drawLargeDots="0"  dotsToDraw="8000"  tint="le.chartfill.tinted.40"  lineWeight="le.lineweight.normal"  lineStyle="le.linestyle.solid" />
                   <GraphEnvironment showGrid="0"  showAxes="tnlTNL"  showGates="1"  showFreqOnPlots="1"  showGateNameOnPlots="1"  showMedians="0"  showUncomped="0"  addEventParam="0"  lastYAxisName="" >
                    <TextTraits font="SansSerif"  size="12"  name="Labels"  style="plain"  color="#000000"  background="#00ffffff"  just="left" />
                    <TextTraits font="SansSerif"  size="12"  name="LayoutGates"  style="plain"  color="#000000"  background="#00ffffff"  just="left" />
                    <TextTraits font="SansSerif"  size="10"  name="Numbers"  style="plain"  color="#000000"  background="#00ffffff"  just="left" />
                    <TextTraits font="SansSerif"  size="10"  name="Legend"  style="plain"  color="#000000"  background="#00ffffff"  just="left" />
                    <WindowPosition x="813"  y="413"  width="394"  height="652"  displayed="0"  panelState="--+" />
                   </GraphEnvironment>
                 </Graph>
                 <Gate gating:id="ID1961648232"  gating:parent_id="ID1552572896" >
                   <gating:EllipsoidGate eventsInside="1"  annoOffsetX="0"  annoOffsetY="0"  tint="#000000"  isTinted="0"  lineWeight="Normal"  userDefined="1"  gating:distance="184.11555049723898" >
                    <gating:dimension>
                    <data-type:fcs-dimension data-type:name="FL1-H" />
                    </gating:dimension>
                    <gating:dimension>
                    <data-type:fcs-dimension data-type:name="FL2-H" />
                    </gating:dimension>
                    <gating:foci>
                    <gating:vertex>
                    <gating:coordinate data-type:value="107.5179797013" />
                    <gating:coordinate data-type:value="147.0816991863" />
                    </gating:vertex>
                    <gating:vertex>
                    <gating:coordinate data-type:value="186.4820202987" />
                    <gating:coordinate data-type:value="144.9183008137" />
                    </gating:vertex>
                    </gating:foci>
                    <gating:edge>
                    <gating:vertex>
                    <gating:coordinate data-type:value="74" />
                    <gating:coordinate data-type:value="148" />
                    </gating:vertex>
                    <gating:vertex>
                    <gating:coordinate data-type:value="220" />
                    <gating:coordinate data-type:value="144" />
                    </gating:vertex>
                    <gating:vertex>
                    <gating:coordinate data-type:value="145" />
                    <gating:coordinate data-type:value="63" />
                    </gating:vertex>
                    <gating:vertex>
                    <gating:coordinate data-type:value="149" />
                    <gating:coordinate data-type:value="229" />
                    </gating:vertex>
                    </gating:edge>
                   </gating:EllipsoidGate>
                 </Gate>
                 <Subpopulations>
                   <Statistic name="Mean"  annotation=""  owningGroup=""  expanded="1"  sortPriority="5"  id="FL1-H"  value="189.646606445" />
                 </Subpopulations>
               </Population>
             </Subpopulations>
           </Population>
         </Subpopulations>
       </SampleNode>
     </Sample>
     <Sample>
       <DataSet uri="file:/D:/桌面2021/吴珏/原始结果/流式结果/15.4.12/untitled%20folder/RH.014"  sampleID="10" />
       <Transformations>
         <transforms:linear transforms:minRange="0"  transforms:maxRange="1024"  gain="1" >
           <data-type:parameter data-type:name="FSC-H" />
         </transforms:linear>
         <transforms:linear transforms:minRange="0"  transforms:maxRange="1024"  gain="1" >
           <data-type:parameter data-type:name="SSC-H" />
         </transforms:linear>
         <transforms:log transforms:offset="1"  transforms:decades="4" >
           <data-type:parameter data-type:name="FL1-H" />
         </transforms:log>
         <transforms:log transforms:offset="1"  transforms:decades="4" >
           <data-type:parameter data-type:name="FL2-H" />
         </transforms:log>
         <transforms:log transforms:offset="1"  transforms:decades="4" >
           <data-type:parameter data-type:name="FL3-H" />
         </transforms:log>
         <transforms:linear transforms:minRange="0"  transforms:maxRange="1024"  gain="1" >
           <data-type:parameter data-type:name="FL2-A" />
         </transforms:linear>
         <transforms:log transforms:offset="1"  transforms:decades="4" >
           <data-type:parameter data-type:name="FL4-H" />
         </transforms:log>
       </Transformations>
       <Keywords>
         <Keyword name="$DATE"  value="12-Apr-15" />
         <Keyword name="FILE GUID"  value="06739F67-5036-4F34-A23A-02952BF40A98" />
         <Keyword name="$FIL"  value="RH.014" />
         <Keyword name="P7THRESVOL"  value="52" />
         <Keyword name="CalibFile"  value="FALSE" />
         <Keyword name="BD$LASERMODE"  value="1" />
         <Keyword name="BD$WORD63"  value="510" />
         <Keyword name="BD$WORD62"  value="645" />
         <Keyword name="BD$WORD61"  value="768" />
         <Keyword name="BD$WORD60"  value="767" />
         <Keyword name="BD$WORD59"  value="500" />
         <Keyword name="BD$WORD58"  value="966" />
         <Keyword name="BD$WORD57"  value="767" />
         <Keyword name="BD$WORD56"  value="504" />
         <Keyword name="BD$WORD55"  value="137" />
         <Keyword name="BD$WORD54"  value="1023" />
         <Keyword name="BD$WORD53"  value="254" />
         <Keyword name="BD$WORD52"  value="389" />
         <Keyword name="BD$WORD51"  value="52" />
         <Keyword name="BD$WORD50"  value="18" />
         <Keyword name="BD$WORD49"  value="254" />
         <Keyword name="BD$WORD48"  value="680" />
         <Keyword name="BD$WORD47"  value="53" />
         <Keyword name="BD$WORD46"  value="1023" />
         <Keyword name="BD$WORD45"  value="1023" />
         <Keyword name="BD$WORD44"  value="1023" />
         <Keyword name="BD$WORD43"  value="0" />
         <Keyword name="BD$WORD42"  value="100" />
         <Keyword name="BD$WORD41"  value="100" />
         <Keyword name="BD$WORD40"  value="3" />
         <Keyword name="BD$WORD39"  value="3" />
         <Keyword name="BD$WORD38"  value="280" />
         <Keyword name="BD$WORD37"  value="326" />
         <Keyword name="BD$WORD36"  value="0" />
         <Keyword name="BD$WORD35"  value="296" />
         <Keyword name="BD$WORD34"  value="0" />
         <Keyword name="BD$WORD33"  value="52" />
         <Keyword name="BD$WORD32"  value="52" />
         <Keyword name="BD$WORD31"  value="52" />
         <Keyword name="BD$WORD30"  value="52" />
         <Keyword name="BD$WORD29"  value="52" />
         <Keyword name="BD$WORD28"  value="136" />
         <Keyword name="BD$WORD27"  value="0" />
         <Keyword name="BD$WORD26"  value="0" />
         <Keyword name="BD$WORD25"  value="0" />
         <Keyword name="BD$WORD24"  value="1" />
         <Keyword name="BD$WORD23"  value="1" />
         <Keyword name="BD$WORD22"  value="100" />
         <Keyword name="BD$WORD21"  value="100" />
         <Keyword name="BD$WORD20"  value="100" />
         <Keyword name="BD$WORD19"  value="100" />
         <Keyword name="BD$WORD18"  value="606" />
         <Keyword name="BD$WORD17"  value="720" />
         <Keyword name="BD$WORD16"  value="449" />
         <Keyword name="BD$WORD15"  value="380" />
         <Keyword name="BD$WORD14"  value="335" />
         <Keyword name="BD$WORD13"  value="4" />
         <Keyword name="BD$WORD12"  value="536" />
         <Keyword name="BD$WORD11"  value="298" />
         <Keyword name="BD$WORD10"  value="301" />
         <Keyword name="BD$WORD9"  value="393" />
         <Keyword name="BD$WORD8"  value="393" />
         <Keyword name="BD$WORD7"  value="392" />
         <Keyword name="BD$WORD6"  value="393" />
         <Keyword name="BD$WORD5"  value="392" />
         <Keyword name="BD$WORD4"  value="729" />
         <Keyword name="BD$WORD3"  value="443" />
         <Keyword name="BD$WORD2"  value="386" />
         <Keyword name="BD$WORD1"  value="341" />
         <Keyword name="BD$WORD0"  value="255" />
         <Keyword name="BD$P7N"  value="FL4-H" />
         <Keyword name="BD$P6N"  value="FL2-A" />
         <Keyword name="BD$P5N"  value="FL3-H" />
         <Keyword name="BD$P4N"  value="FL2-H" />
         <Keyword name="BD$P3N"  value="FL1-H" />
         <Keyword name="BD$P2N"  value="SSC-H" />
         <Keyword name="BD$P1N"  value="FSC-H" />
         <Keyword name="BD$NPAR"  value="7" />
         <Keyword name="BD$AcqLibVersion"  value="6.0" />
         <Keyword name="$ETIM"  value="15:41:26" />
         <Keyword name="$BTIM"  value="15:39:21" />
         <Keyword name="CYTNUM"  value="E34297502387" />
         <Keyword name="$CYT"  value="FACSCalibur" />
         <Keyword name="$OP"  value="Administrator" />
         <Keyword name="END BATCH"  value="TRUE" />
         <Keyword name="START BATCH"  value="TRUE" />
         <Keyword name="TUBE NAME"  value="Untitled" />
         <Keyword name="PANEL NAME"  value="Untitled Acquisition Tube List" />
         <Keyword name="$P7S"  value="4-APC" />
         <Keyword name="$P5S"  value="CD8-Per-CP" />
         <Keyword name="$P4S"  value="f4_80-PE" />
         <Keyword name="$P3S"  value="rh-FITC" />
         <Keyword name="$P2S"  value="SSC-Height" />
         <Keyword name="$P1S"  value="FSC-Height" />
         <Keyword name="$P7E"  value="4,0" />
         <Keyword name="$P7B"  value="16" />
         <Keyword name="$P7R"  value="1024" />
         <Keyword name="$P7N"  value="FL4-H" />
         <Keyword name="$P6E"  value="0,0" />
         <Keyword name="$P6B"  value="16" />
         <Keyword name="$P6R"  value="1024" />
         <Keyword name="$P6N"  value="FL2-A" />
         <Keyword name="$P5E"  value="4,0" />
         <Keyword name="$P5B"  value="16" />
         <Keyword name="$P5R"  value="1024" />
         <Keyword name="$P5N"  value="FL3-H" />
         <Keyword name="$P4E"  value="4,0" />
         <Keyword name="$P4B"  value="16" />
         <Keyword name="$P4R"  value="1024" />
         <Keyword name="$P4N"  value="FL2-H" />
         <Keyword name="$P3E"  value="4,0" />
         <Keyword name="$P3B"  value="16" />
         <Keyword name="$P3R"  value="1024" />
         <Keyword name="$P3N"  value="FL1-H" />
         <Keyword name="$P2E"  value="0,0" />
         <Keyword name="$P2B"  value="16" />
         <Keyword name="$P2R"  value="1024" />
         <Keyword name="$P2N"  value="SSC-H" />
         <Keyword name="$P1E"  value="0,0" />
         <Keyword name="$P1B"  value="16" />
         <Keyword name="$P1R"  value="1024" />
         <Keyword name="$P1N"  value="FSC-H" />
         <Keyword name="$PAR"  value="7" />
         <Keyword name="$MODE"  value="L" />
         <Keyword name="$TOT"  value="147134" />
         <Keyword name="WORKSTATION"  value="(Unavailable)" />
         <Keyword name="LOGIN NAME"  value="Administrator" />
         <Keyword name="CREATOR"  value="CellQuest Pro  6.0" />
         <Keyword name="$SYS"  value="Macintosh System Software 10.6.4" />
         <Keyword name="$NEXTDATA"  value="0" />
         <Keyword name="$DATATYPE"  value="I" />
         <Keyword name="$BYTEORD"  value="4,3,2,1" />
         <Keyword name="FJ_FCS_VERSION"  value="2" />
         <Keyword name="$P6S"  value="" />
       </Keywords>
       <SampleNode name="RH.014"  annotation=""  owningGroup=""  expanded="1"  sortPriority="10"  count="147134"  sampleID="10" >
         <Graph smoothing="0"  backColor="#ffffff"  foreColor="#000000"  type="Pseudocolor"  fast="1"  rowCount="147134" >
           <Axis dimension="x"  name="FSC-H"  label=""  auto="auto" />
           <Axis dimension="y"  name="SSC-H"  label=""  auto="auto" />
           <GraphSettings level="5%"  smoothingHighResolution="1"  contourHighResolution="1"  histogramSmoothingCount="0"  graphResolution="256"  showOutliers="0"  drawLargeDots="0"  dotsToDraw="8000"  tint="le.chartfill.tinted.40"  lineWeight="le.lineweight.normal"  lineStyle="le.linestyle.solid" />
           <GraphEnvironment showGrid="0"  showAxes="tnlTNL"  showGates="1"  showFreqOnPlots="1"  showGateNameOnPlots="1"  showMedians="0"  showUncomped="0"  addEventParam="0"  lastYAxisName="" >
             <TextTraits font="SansSerif"  size="12"  name="Labels"  style="plain"  color="#000000"  background="#00ffffff"  just="left" />
             <TextTraits font="SansSerif"  size="12"  name="LayoutGates"  style="plain"  color="#000000"  background="#00ffffff"  just="left" />
             <TextTraits font="SansSerif"  size="10"  name="Numbers"  style="plain"  color="#000000"  background="#00ffffff"  just="left" />
             <TextTraits font="SansSerif"  size="10"  name="Legend"  style="plain"  color="#000000"  background="#00ffffff"  just="left" />
             <WindowPosition x="544"  y="365"  width="390"  height="520"  displayed="0"  panelState="---" />
           </GraphEnvironment>
         </Graph>
         <Subpopulations>
           <Population name="a"  annotation=""  owningGroup=""  expanded="1"  sortPriority="10"  count="86820" >
             <Graph smoothing="0"  backColor="#ffffff"  foreColor="#000000"  type="Pseudocolor"  fast="1"  rowCount="147134" >
               <Axis dimension="x"  name="FL1-H"  label=""  auto="auto" />
               <Axis dimension="y"  name="FL2-H"  label=""  auto="auto" />
               <GraphSettings level="5%"  smoothingHighResolution="1"  contourHighResolution="1"  histogramSmoothingCount="0"  graphResolution="256"  showOutliers="0"  drawLargeDots="0"  dotsToDraw="8000"  tint="le.chartfill.tinted.40"  lineWeight="le.lineweight.normal"  lineStyle="le.linestyle.solid" />
               <GraphEnvironment showGrid="0"  showAxes="tnlTNL"  showGates="1"  showFreqOnPlots="1"  showGateNameOnPlots="1"  showMedians="0"  showUncomped="0"  addEventParam="0"  lastYAxisName="" >
                 <TextTraits font="SansSerif"  size="12"  name="Labels"  style="plain"  color="#000000"  background="#00ffffff"  just="left" />
                 <TextTraits font="SansSerif"  size="12"  name="LayoutGates"  style="plain"  color="#000000"  background="#00ffffff"  just="left" />
                 <TextTraits font="SansSerif"  size="10"  name="Numbers"  style="plain"  color="#000000"  background="#00ffffff"  just="left" />
                 <TextTraits font="SansSerif"  size="10"  name="Legend"  style="plain"  color="#000000"  background="#00ffffff"  just="left" />
                 <WindowPosition x="813"  y="413"  width="394"  height="652"  displayed="0"  panelState="--+" />
               </GraphEnvironment>
             </Graph>
             <Gate gating:id="ID1041790676" >
               <gating:EllipsoidGate eventsInside="1"  annoOffsetX="0"  annoOffsetY="0"  tint="#000000"  isTinted="0"  lineWeight="Normal"  userDefined="1"  gating:distance="185.48731042213427" >
                 <gating:dimension>
                   <data-type:fcs-dimension data-type:name="FSC-H" />
                 </gating:dimension>
                 <gating:dimension>
                   <data-type:fcs-dimension data-type:name="SSC-H" />
                 </gating:dimension>
                 <gating:foci>
                   <gating:vertex>
                    <gating:coordinate data-type:value="57.7187385621" />
                    <gating:coordinate data-type:value="55.7047096921" />
                   </gating:vertex>
                   <gating:vertex>
                    <gating:coordinate data-type:value="207.2812614379" />
                    <gating:coordinate data-type:value="93.2952903079" />
                   </gating:vertex>
                 </gating:foci>
                 <gating:edge>
                   <gating:vertex>
                    <gating:coordinate data-type:value="39" />
                    <gating:coordinate data-type:value="51" />
                   </gating:vertex>
                   <gating:vertex>
                    <gating:coordinate data-type:value="226" />
                    <gating:coordinate data-type:value="98" />
                   </gating:vertex>
                   <gating:vertex>
                    <gating:coordinate data-type:value="142" />
                    <gating:coordinate data-type:value="17" />
                   </gating:vertex>
                   <gating:vertex>
                    <gating:coordinate data-type:value="122" />
                    <gating:coordinate data-type:value="131" />
                   </gating:vertex>
                 </gating:edge>
               </gating:EllipsoidGate>
             </Gate>
             <Subpopulations>
               <Population name="rh-FITC, f4_80-PE subset"  annotation=""  owningGroup=""  expanded="1"  sortPriority="10"  count="24010" >
                 <Graph smoothing="0"  backColor="#ffffff"  foreColor="#000000"  type="Pseudocolor"  fast="1"  rowCount="147134" >
                   <Axis dimension="x"  name="FL3-H"  label=""  auto="auto" />
                   <Axis dimension="y"  name="FL4-H"  label=""  auto="auto" />
                   <GraphSettings level="5%"  smoothingHighResolution="1"  contourHighResolution="1"  histogramSmoothingCount="0"  graphResolution="256"  showOutliers="0"  drawLargeDots="0"  dotsToDraw="8000"  tint="le.chartfill.tinted.40"  lineWeight="le.lineweight.normal"  lineStyle="le.linestyle.solid" />
                   <GraphEnvironment showGrid="0"  showAxes="tnlTNL"  showGates="1"  showFreqOnPlots="1"  showGateNameOnPlots="1"  showMedians="0"  showUncomped="0"  addEventParam="0"  lastYAxisName="" >
                    <TextTraits font="SansSerif"  size="12"  name="Labels"  style="plain"  color="#000000"  background="#00ffffff"  just="left" />
                    <TextTraits font="SansSerif"  size="12"  name="LayoutGates"  style="plain"  color="#000000"  background="#00ffffff"  just="left" />
                    <TextTraits font="SansSerif"  size="10"  name="Numbers"  style="plain"  color="#000000"  background="#00ffffff"  just="left" />
                    <TextTraits font="SansSerif"  size="10"  name="Legend"  style="plain"  color="#000000"  background="#00ffffff"  just="left" />
                    <WindowPosition x="813"  y="413"  width="394"  height="652"  displayed="0"  panelState="--+" />
                   </GraphEnvironment>
                 </Graph>
                 <Gate gating:id="ID890155377"  gating:parent_id="ID1041790676" >
                   <gating:EllipsoidGate eventsInside="1"  annoOffsetX="-52"  annoOffsetY="185"  tint="#000000"  isTinted="0"  lineWeight="Normal"  userDefined="1"  gating:distance="119.14255086603409" >
                    <gating:dimension>
                    <data-type:fcs-dimension data-type:name="FL1-H" />
                    </gating:dimension>
                    <gating:dimension>
                    <data-type:fcs-dimension data-type:name="FL2-H" />
                    </gating:dimension>
                    <gating:foci>
                    <gating:vertex>
                    <gating:coordinate data-type:value="136.2712615538" />
                    <gating:coordinate data-type:value="180.0677869803" />
                    </gating:vertex>
                    <gating:vertex>
                    <gating:coordinate data-type:value="160.7287384462" />
                    <gating:coordinate data-type:value="176.9322130197" />
                    </gating:vertex>
                    </gating:foci>
                    <gating:edge>
                    <gating:vertex>
                    <gating:coordinate data-type:value="90" />
                    <gating:coordinate data-type:value="186" />
                    </gating:vertex>
                    <gating:vertex>
                    <gating:coordinate data-type:value="207" />
                    <gating:coordinate data-type:value="171" />
                    </gating:vertex>
                    <gating:vertex>
                    <gating:coordinate data-type:value="144" />
                    <gating:coordinate data-type:value="121" />
                    </gating:vertex>
                    <gating:vertex>
                    <gating:coordinate data-type:value="153" />
                    <gating:coordinate data-type:value="236" />
                    </gating:vertex>
                    </gating:edge>
                   </gating:EllipsoidGate>
                 </Gate>
                 <Subpopulations>
                   <Statistic name="Mean"  annotation=""  owningGroup=""  expanded="1"  sortPriority="5"  id="FL1-H"  value="111.633880615" />
                 </Subpopulations>
               </Population>
             </Subpopulations>
           </Population>
         </Subpopulations>
       </SampleNode>
     </Sample>
     <Sample>
       <DataSet uri="file:/D:/桌面2021/吴珏/原始结果/流式结果/15.4.12/untitled%20folder/RH.020"  sampleID="4" />
       <Transformations>
         <transforms:linear transforms:minRange="0"  transforms:maxRange="1024"  gain="1" >
           <data-type:parameter data-type:name="FSC-H" />
         </transforms:linear>
         <transforms:linear transforms:minRange="0"  transforms:maxRange="1024"  gain="1" >
           <data-type:parameter data-type:name="SSC-H" />
         </transforms:linear>
         <transforms:log transforms:offset="1"  transforms:decades="4" >
           <data-type:parameter data-type:name="FL1-H" />
         </transforms:log>
         <transforms:log transforms:offset="1"  transforms:decades="4" >
           <data-type:parameter data-type:name="FL2-H" />
         </transforms:log>
         <transforms:log transforms:offset="1"  transforms:decades="4" >
           <data-type:parameter data-type:name="FL3-H" />
         </transforms:log>
         <transforms:linear transforms:minRange="0"  transforms:maxRange="1024"  gain="1" >
           <data-type:parameter data-type:name="FL2-A" />
         </transforms:linear>
         <transforms:log transforms:offset="1"  transforms:decades="4" >
           <data-type:parameter data-type:name="FL4-H" />
         </transforms:log>
       </Transformations>
       <Keywords>
         <Keyword name="$DATE"  value="12-Apr-15" />
         <Keyword name="FILE GUID"  value="C58C5A45-8852-4B0D-BDDF-15E57A50BE0A" />
         <Keyword name="$FIL"  value="RH.020" />
         <Keyword name="P7THRESVOL"  value="52" />
         <Keyword name="CalibFile"  value="FALSE" />
         <Keyword name="BD$LASERMODE"  value="1" />
         <Keyword name="BD$WORD63"  value="510" />
         <Keyword name="BD$WORD62"  value="645" />
         <Keyword name="BD$WORD61"  value="768" />
         <Keyword name="BD$WORD60"  value="767" />
         <Keyword name="BD$WORD59"  value="500" />
         <Keyword name="BD$WORD58"  value="966" />
         <Keyword name="BD$WORD57"  value="767" />
         <Keyword name="BD$WORD56"  value="504" />
         <Keyword name="BD$WORD55"  value="137" />
         <Keyword name="BD$WORD54"  value="1023" />
         <Keyword name="BD$WORD53"  value="254" />
         <Keyword name="BD$WORD52"  value="389" />
         <Keyword name="BD$WORD51"  value="52" />
         <Keyword name="BD$WORD50"  value="18" />
         <Keyword name="BD$WORD49"  value="254" />
         <Keyword name="BD$WORD48"  value="680" />
         <Keyword name="BD$WORD47"  value="53" />
         <Keyword name="BD$WORD46"  value="1023" />
         <Keyword name="BD$WORD45"  value="1023" />
         <Keyword name="BD$WORD44"  value="1023" />
         <Keyword name="BD$WORD43"  value="0" />
         <Keyword name="BD$WORD42"  value="100" />
         <Keyword name="BD$WORD41"  value="100" />
         <Keyword name="BD$WORD40"  value="3" />
         <Keyword name="BD$WORD39"  value="3" />
         <Keyword name="BD$WORD38"  value="280" />
         <Keyword name="BD$WORD37"  value="326" />
         <Keyword name="BD$WORD36"  value="0" />
         <Keyword name="BD$WORD35"  value="296" />
         <Keyword name="BD$WORD34"  value="0" />
         <Keyword name="BD$WORD33"  value="52" />
         <Keyword name="BD$WORD32"  value="52" />
         <Keyword name="BD$WORD31"  value="52" />
         <Keyword name="BD$WORD30"  value="52" />
         <Keyword name="BD$WORD29"  value="52" />
         <Keyword name="BD$WORD28"  value="136" />
         <Keyword name="BD$WORD27"  value="0" />
         <Keyword name="BD$WORD26"  value="0" />
         <Keyword name="BD$WORD25"  value="0" />
         <Keyword name="BD$WORD24"  value="1" />
         <Keyword name="BD$WORD23"  value="1" />
         <Keyword name="BD$WORD22"  value="100" />
         <Keyword name="BD$WORD21"  value="100" />
         <Keyword name="BD$WORD20"  value="100" />
         <Keyword name="BD$WORD19"  value="100" />
         <Keyword name="BD$WORD18"  value="606" />
         <Keyword name="BD$WORD17"  value="720" />
         <Keyword name="BD$WORD16"  value="449" />
         <Keyword name="BD$WORD15"  value="380" />
         <Keyword name="BD$WORD14"  value="335" />
         <Keyword name="BD$WORD13"  value="4" />
         <Keyword name="BD$WORD12"  value="511" />
         <Keyword name="BD$WORD11"  value="298" />
         <Keyword name="BD$WORD10"  value="301" />
         <Keyword name="BD$WORD9"  value="393" />
         <Keyword name="BD$WORD8"  value="393" />
         <Keyword name="BD$WORD7"  value="392" />
         <Keyword name="BD$WORD6"  value="392" />
         <Keyword name="BD$WORD5"  value="393" />
         <Keyword name="BD$WORD4"  value="726" />
         <Keyword name="BD$WORD3"  value="444" />
         <Keyword name="BD$WORD2"  value="381" />
         <Keyword name="BD$WORD1"  value="341" />
         <Keyword name="BD$WORD0"  value="255" />
         <Keyword name="BD$P7N"  value="FL4-H" />
         <Keyword name="BD$P6N"  value="FL2-A" />
         <Keyword name="BD$P5N"  value="FL3-H" />
         <Keyword name="BD$P4N"  value="FL2-H" />
         <Keyword name="BD$P3N"  value="FL1-H" />
         <Keyword name="BD$P2N"  value="SSC-H" />
         <Keyword name="BD$P1N"  value="FSC-H" />
         <Keyword name="BD$NPAR"  value="7" />
         <Keyword name="BD$AcqLibVersion"  value="6.0" />
         <Keyword name="$ETIM"  value="15:56:45" />
         <Keyword name="$BTIM"  value="15:53:47" />
         <Keyword name="CYTNUM"  value="E34297502387" />
         <Keyword name="$CYT"  value="FACSCalibur" />
         <Keyword name="$OP"  value="Administrator" />
         <Keyword name="END BATCH"  value="TRUE" />
         <Keyword name="START BATCH"  value="TRUE" />
         <Keyword name="TUBE NAME"  value="Untitled" />
         <Keyword name="PANEL NAME"  value="Untitled Acquisition Tube List" />
         <Keyword name="$P7S"  value="4-APC" />
         <Keyword name="$P5S"  value="CD8-Per-CP" />
         <Keyword name="$P4S"  value="f4_80-PE" />
         <Keyword name="$P3S"  value="rh-FITC" />
         <Keyword name="$P2S"  value="SSC-Height" />
         <Keyword name="$P1S"  value="FSC-Height" />
         <Keyword name="$P7E"  value="4,0" />
         <Keyword name="$P7B"  value="16" />
         <Keyword name="$P7R"  value="1024" />
         <Keyword name="$P7N"  value="FL4-H" />
         <Keyword name="$P6E"  value="0,0" />
         <Keyword name="$P6B"  value="16" />
         <Keyword name="$P6R"  value="1024" />
         <Keyword name="$P6N"  value="FL2-A" />
         <Keyword name="$P5E"  value="4,0" />
         <Keyword name="$P5B"  value="16" />
         <Keyword name="$P5R"  value="1024" />
         <Keyword name="$P5N"  value="FL3-H" />
         <Keyword name="$P4E"  value="4,0" />
         <Keyword name="$P4B"  value="16" />
         <Keyword name="$P4R"  value="1024" />
         <Keyword name="$P4N"  value="FL2-H" />
         <Keyword name="$P3E"  value="4,0" />
         <Keyword name="$P3B"  value="16" />
         <Keyword name="$P3R"  value="1024" />
         <Keyword name="$P3N"  value="FL1-H" />
         <Keyword name="$P2E"  value="0,0" />
         <Keyword name="$P2B"  value="16" />
         <Keyword name="$P2R"  value="1024" />
         <Keyword name="$P2N"  value="SSC-H" />
         <Keyword name="$P1E"  value="0,0" />
         <Keyword name="$P1B"  value="16" />
         <Keyword name="$P1R"  value="1024" />
         <Keyword name="$P1N"  value="FSC-H" />
         <Keyword name="$PAR"  value="7" />
         <Keyword name="$MODE"  value="L" />
         <Keyword name="$TOT"  value="127455" />
         <Keyword name="WORKSTATION"  value="(Unavailable)" />
         <Keyword name="LOGIN NAME"  value="Administrator" />
         <Keyword name="CREATOR"  value="CellQuest Pro  6.0" />
         <Keyword name="$SYS"  value="Macintosh System Software 10.6.4" />
         <Keyword name="$NEXTDATA"  value="0" />
         <Keyword name="$DATATYPE"  value="I" />
         <Keyword name="$BYTEORD"  value="4,3,2,1" />
         <Keyword name="FJ_FCS_VERSION"  value="2" />
         <Keyword name="$P6S"  value="" />
       </Keywords>
       <SampleNode name="RH.020"  annotation=""  owningGroup=""  expanded="1"  sortPriority="10"  count="127455"  sampleID="4" >
         <Graph smoothing="0"  backColor="#ffffff"  foreColor="#000000"  type="Pseudocolor"  fast="1"  rowCount="127455" >
           <Axis dimension="x"  name="FSC-H"  label=""  auto="auto" />
           <Axis dimension="y"  name="SSC-H"  label=""  auto="auto" />
           <GraphSettings level="5%"  smoothingHighResolution="1"  contourHighResolution="1"  histogramSmoothingCount="0"  graphResolution="256"  showOutliers="0"  drawLargeDots="0"  dotsToDraw="8000"  tint="le.chartfill.tinted.40"  lineWeight="le.lineweight.normal"  lineStyle="le.linestyle.solid" />
           <GraphEnvironment showGrid="0"  showAxes="tnlTNL"  showGates="1"  showFreqOnPlots="1"  showGateNameOnPlots="1"  showMedians="0"  showUncomped="0"  addEventParam="0"  lastYAxisName="" >
             <TextTraits font="SansSerif"  size="12"  name="Labels"  style="plain"  color="#000000"  background="#00ffffff"  just="left" />
             <TextTraits font="SansSerif"  size="12"  name="LayoutGates"  style="plain"  color="#000000"  background="#00ffffff"  just="left" />
             <TextTraits font="SansSerif"  size="10"  name="Numbers"  style="plain"  color="#000000"  background="#00ffffff"  just="left" />
             <TextTraits font="SansSerif"  size="10"  name="Legend"  style="plain"  color="#000000"  background="#00ffffff"  just="left" />
             <WindowPosition x="621"  y="320"  width="390"  height="520"  displayed="0"  panelState="---" />
           </GraphEnvironment>
         </Graph>
         <Subpopulations>
           <Population name="a"  annotation=""  owningGroup=""  expanded="1"  sortPriority="10"  count="53452" >
             <Graph smoothing="0"  backColor="#ffffff"  foreColor="#000000"  type="Pseudocolor"  fast="1"  rowCount="127455" >
               <Axis dimension="x"  name="FL1-H"  label=""  auto="auto" />
               <Axis dimension="y"  name="FL2-H"  label=""  auto="auto" />
               <GraphSettings level="5%"  smoothingHighResolution="1"  contourHighResolution="1"  histogramSmoothingCount="0"  graphResolution="256"  showOutliers="0"  drawLargeDots="0"  dotsToDraw="8000"  tint="le.chartfill.tinted.40"  lineWeight="le.lineweight.normal"  lineStyle="le.linestyle.solid" />
               <GraphEnvironment showGrid="0"  showAxes="tnlTNL"  showGates="1"  showFreqOnPlots="1"  showGateNameOnPlots="1"  showMedians="0"  showUncomped="0"  addEventParam="0"  lastYAxisName="" >
                 <TextTraits font="SansSerif"  size="12"  name="Labels"  style="plain"  color="#000000"  background="#00ffffff"  just="left" />
                 <TextTraits font="SansSerif"  size="12"  name="LayoutGates"  style="plain"  color="#000000"  background="#00ffffff"  just="left" />
                 <TextTraits font="SansSerif"  size="10"  name="Numbers"  style="plain"  color="#000000"  background="#00ffffff"  just="left" />
                 <TextTraits font="SansSerif"  size="10"  name="Legend"  style="plain"  color="#000000"  background="#00ffffff"  just="left" />
                 <WindowPosition x="813"  y="413"  width="394"  height="652"  displayed="0"  panelState="--+" />
               </GraphEnvironment>
             </Graph>
             <Gate gating:id="ID1519721975" >
               <gating:EllipsoidGate eventsInside="1"  annoOffsetX="0"  annoOffsetY="0"  tint="#000000"  isTinted="0"  lineWeight="Normal"  userDefined="1"  gating:distance="187.46538145616137" >
                 <gating:dimension>
                   <data-type:fcs-dimension data-type:name="FSC-H" />
                 </gating:dimension>
                 <gating:dimension>
                   <data-type:fcs-dimension data-type:name="SSC-H" />
                 </gating:dimension>
                 <gating:foci>
                   <gating:vertex>
                    <gating:coordinate data-type:value="40.6076927001" />
                    <gating:coordinate data-type:value="51.651923175" />
                   </gating:vertex>
                   <gating:vertex>
                    <gating:coordinate data-type:value="191.3923072999" />
                    <gating:coordinate data-type:value="89.348076825" />
                   </gating:vertex>
                 </gating:foci>
                 <gating:edge>
                   <gating:vertex>
                    <gating:coordinate data-type:value="22" />
                    <gating:coordinate data-type:value="47" />
                   </gating:vertex>
                   <gating:vertex>
                    <gating:coordinate data-type:value="210" />
                    <gating:coordinate data-type:value="94" />
                   </gating:vertex>
                   <gating:vertex>
                    <gating:coordinate data-type:value="126" />
                    <gating:coordinate data-type:value="13" />
                   </gating:vertex>
                   <gating:vertex>
                    <gating:coordinate data-type:value="106" />
                    <gating:coordinate data-type:value="127" />
                   </gating:vertex>
                 </gating:edge>
               </gating:EllipsoidGate>
             </Gate>
             <Subpopulations>
               <Population name="rh-FITC, f4_80-PE subset"  annotation=""  owningGroup=""  expanded="1"  sortPriority="10"  count="12464" >
                 <Graph smoothing="0"  backColor="#ffffff"  foreColor="#000000"  type="Pseudocolor"  fast="1"  rowCount="127455" >
                   <Axis dimension="x"  name="FL3-H"  label=""  auto="auto" />
                   <Axis dimension="y"  name="FL4-H"  label=""  auto="auto" />
                   <GraphSettings level="5%"  smoothingHighResolution="1"  contourHighResolution="1"  histogramSmoothingCount="0"  graphResolution="256"  showOutliers="0"  drawLargeDots="0"  dotsToDraw="8000"  tint="le.chartfill.tinted.40"  lineWeight="le.lineweight.normal"  lineStyle="le.linestyle.solid" />
                   <GraphEnvironment showGrid="0"  showAxes="tnlTNL"  showGates="1"  showFreqOnPlots="1"  showGateNameOnPlots="1"  showMedians="0"  showUncomped="0"  addEventParam="0"  lastYAxisName="" >
                    <TextTraits font="SansSerif"  size="12"  name="Labels"  style="plain"  color="#000000"  background="#00ffffff"  just="left" />
                    <TextTraits font="SansSerif"  size="12"  name="LayoutGates"  style="plain"  color="#000000"  background="#00ffffff"  just="left" />
                    <TextTraits font="SansSerif"  size="10"  name="Numbers"  style="plain"  color="#000000"  background="#00ffffff"  just="left" />
                    <TextTraits font="SansSerif"  size="10"  name="Legend"  style="plain"  color="#000000"  background="#00ffffff"  just="left" />
                    <WindowPosition x="813"  y="413"  width="394"  height="652"  displayed="0"  panelState="--+" />
                   </GraphEnvironment>
                 </Graph>
                 <Gate gating:id="ID1581778746"  gating:parent_id="ID1519721975" >
                   <gating:EllipsoidGate eventsInside="1"  annoOffsetX="-96"  annoOffsetY="-112"  tint="#000000"  isTinted="0"  lineWeight="Normal"  userDefined="1"  gating:distance="121.10653641115499" >
                    <gating:dimension>
                    <data-type:fcs-dimension data-type:name="FL1-H" />
                    </gating:dimension>
                    <gating:dimension>
                    <data-type:fcs-dimension data-type:name="FL2-H" />
                    </gating:dimension>
                    <gating:foci>
                    <gating:vertex>
                    <gating:coordinate data-type:value="101.8750945023" />
                    <gating:coordinate data-type:value="132.4537751595" />
                    </gating:vertex>
                    <gating:vertex>
                    <gating:coordinate data-type:value="145.1249054977" />
                    <gating:coordinate data-type:value="129.5462248405" />
                    </gating:vertex>
                    </gating:foci>
                    <gating:edge>
                    <gating:vertex>
                    <gating:coordinate data-type:value="64" />
                    <gating:coordinate data-type:value="135" />
                    </gating:vertex>
                    <gating:vertex>
                    <gating:coordinate data-type:value="183" />
                    <gating:coordinate data-type:value="127" />
                    </gating:vertex>
                    <gating:vertex>
                    <gating:coordinate data-type:value="121" />
                    <gating:coordinate data-type:value="75" />
                    </gating:vertex>
                    <gating:vertex>
                    <gating:coordinate data-type:value="126" />
                    <gating:coordinate data-type:value="186" />
                    </gating:vertex>
                    </gating:edge>
                   </gating:EllipsoidGate>
                 </Gate>
                 <Subpopulations>
                   <Statistic name="Mean"  annotation=""  owningGroup=""  expanded="1"  sortPriority="5"  id="FL1-H"  value="126.97101593" />
                 </Subpopulations>
               </Population>
             </Subpopulations>
           </Population>
         </Subpopulations>
       </SampleNode>
     </Sample>
     <Sample>
       <DataSet uri="file:/D:/桌面2021/吴珏/原始结果/流式结果/15.4.12/untitled%20folder/RH.013"  sampleID="9" />
       <Transformations>
         <transforms:linear transforms:minRange="0"  transforms:maxRange="1024"  gain="1" >
           <data-type:parameter data-type:name="FSC-H" />
         </transforms:linear>
         <transforms:linear transforms:minRange="0"  transforms:maxRange="1024"  gain="1" >
           <data-type:parameter data-type:name="SSC-H" />
         </transforms:linear>
         <transforms:log transforms:offset="1"  transforms:decades="4" >
           <data-type:parameter data-type:name="FL1-H" />
         </transforms:log>
         <transforms:log transforms:offset="1"  transforms:decades="4" >
           <data-type:parameter data-type:name="FL2-H" />
         </transforms:log>
         <transforms:log transforms:offset="1"  transforms:decades="4" >
           <data-type:parameter data-type:name="FL3-H" />
         </transforms:log>
         <transforms:linear transforms:minRange="0"  transforms:maxRange="1024"  gain="1" >
           <data-type:parameter data-type:name="FL2-A" />
         </transforms:linear>
         <transforms:log transforms:offset="1"  transforms:decades="4" >
           <data-type:parameter data-type:name="FL4-H" />
         </transforms:log>
       </Transformations>
       <Keywords>
         <Keyword name="$DATE"  value="12-Apr-15" />
         <Keyword name="FILE GUID"  value="D49480F4-1CD6-491A-910F-85CF5E802062" />
         <Keyword name="$FIL"  value="RH.013" />
         <Keyword name="P7THRESVOL"  value="52" />
         <Keyword name="CalibFile"  value="FALSE" />
         <Keyword name="BD$LASERMODE"  value="1" />
         <Keyword name="BD$WORD63"  value="510" />
         <Keyword name="BD$WORD62"  value="645" />
         <Keyword name="BD$WORD61"  value="768" />
         <Keyword name="BD$WORD60"  value="767" />
         <Keyword name="BD$WORD59"  value="500" />
         <Keyword name="BD$WORD58"  value="966" />
         <Keyword name="BD$WORD57"  value="767" />
         <Keyword name="BD$WORD56"  value="504" />
         <Keyword name="BD$WORD55"  value="137" />
         <Keyword name="BD$WORD54"  value="1023" />
         <Keyword name="BD$WORD53"  value="254" />
         <Keyword name="BD$WORD52"  value="389" />
         <Keyword name="BD$WORD51"  value="52" />
         <Keyword name="BD$WORD50"  value="18" />
         <Keyword name="BD$WORD49"  value="254" />
         <Keyword name="BD$WORD48"  value="680" />
         <Keyword name="BD$WORD47"  value="53" />
         <Keyword name="BD$WORD46"  value="1023" />
         <Keyword name="BD$WORD45"  value="1023" />
         <Keyword name="BD$WORD44"  value="1023" />
         <Keyword name="BD$WORD43"  value="0" />
         <Keyword name="BD$WORD42"  value="100" />
         <Keyword name="BD$WORD41"  value="100" />
         <Keyword name="BD$WORD40"  value="3" />
         <Keyword name="BD$WORD39"  value="3" />
         <Keyword name="BD$WORD38"  value="280" />
         <Keyword name="BD$WORD37"  value="326" />
         <Keyword name="BD$WORD36"  value="0" />
         <Keyword name="BD$WORD35"  value="296" />
         <Keyword name="BD$WORD34"  value="0" />
         <Keyword name="BD$WORD33"  value="52" />
         <Keyword name="BD$WORD32"  value="52" />
         <Keyword name="BD$WORD31"  value="52" />
         <Keyword name="BD$WORD30"  value="52" />
         <Keyword name="BD$WORD29"  value="52" />
         <Keyword name="BD$WORD28"  value="136" />
         <Keyword name="BD$WORD27"  value="0" />
         <Keyword name="BD$WORD26"  value="0" />
         <Keyword name="BD$WORD25"  value="0" />
         <Keyword name="BD$WORD24"  value="1" />
         <Keyword name="BD$WORD23"  value="1" />
         <Keyword name="BD$WORD22"  value="100" />
         <Keyword name="BD$WORD21"  value="100" />
         <Keyword name="BD$WORD20"  value="100" />
         <Keyword name="BD$WORD19"  value="100" />
         <Keyword name="BD$WORD18"  value="606" />
         <Keyword name="BD$WORD17"  value="720" />
         <Keyword name="BD$WORD16"  value="449" />
         <Keyword name="BD$WORD15"  value="380" />
         <Keyword name="BD$WORD14"  value="335" />
         <Keyword name="BD$WORD13"  value="4" />
         <Keyword name="BD$WORD12"  value="594" />
         <Keyword name="BD$WORD11"  value="298" />
         <Keyword name="BD$WORD10"  value="301" />
         <Keyword name="BD$WORD9"  value="392" />
         <Keyword name="BD$WORD8"  value="393" />
         <Keyword name="BD$WORD7"  value="392" />
         <Keyword name="BD$WORD6"  value="393" />
         <Keyword name="BD$WORD5"  value="392" />
         <Keyword name="BD$WORD4"  value="724" />
         <Keyword name="BD$WORD3"  value="447" />
         <Keyword name="BD$WORD2"  value="382" />
         <Keyword name="BD$WORD1"  value="335" />
         <Keyword name="BD$WORD0"  value="255" />
         <Keyword name="BD$P7N"  value="FL4-H" />
         <Keyword name="BD$P6N"  value="FL2-A" />
         <Keyword name="BD$P5N"  value="FL3-H" />
         <Keyword name="BD$P4N"  value="FL2-H" />
         <Keyword name="BD$P3N"  value="FL1-H" />
         <Keyword name="BD$P2N"  value="SSC-H" />
         <Keyword name="BD$P1N"  value="FSC-H" />
         <Keyword name="BD$NPAR"  value="7" />
         <Keyword name="BD$AcqLibVersion"  value="6.0" />
         <Keyword name="$ETIM"  value="15:33:25" />
         <Keyword name="$BTIM"  value="15:32:48" />
         <Keyword name="CYTNUM"  value="E34297502387" />
         <Keyword name="$CYT"  value="FACSCalibur" />
         <Keyword name="$OP"  value="Administrator" />
         <Keyword name="END BATCH"  value="TRUE" />
         <Keyword name="START BATCH"  value="TRUE" />
         <Keyword name="TUBE NAME"  value="Untitled" />
         <Keyword name="PANEL NAME"  value="Untitled Acquisition Tube List" />
         <Keyword name="$P7S"  value="4-APC" />
         <Keyword name="$P5S"  value="CD8-Per-CP" />
         <Keyword name="$P4S"  value="f4_80-PE" />
         <Keyword name="$P3S"  value="rh-FITC" />
         <Keyword name="$P2S"  value="SSC-Height" />
         <Keyword name="$P1S"  value="FSC-Height" />
         <Keyword name="$P7E"  value="4,0" />
         <Keyword name="$P7B"  value="16" />
         <Keyword name="$P7R"  value="1024" />
         <Keyword name="$P7N"  value="FL4-H" />
         <Keyword name="$P6E"  value="0,0" />
         <Keyword name="$P6B"  value="16" />
         <Keyword name="$P6R"  value="1024" />
         <Keyword name="$P6N"  value="FL2-A" />
         <Keyword name="$P5E"  value="4,0" />
         <Keyword name="$P5B"  value="16" />
         <Keyword name="$P5R"  value="1024" />
         <Keyword name="$P5N"  value="FL3-H" />
         <Keyword name="$P4E"  value="4,0" />
         <Keyword name="$P4B"  value="16" />
         <Keyword name="$P4R"  value="1024" />
         <Keyword name="$P4N"  value="FL2-H" />
         <Keyword name="$P3E"  value="4,0" />
         <Keyword name="$P3B"  value="16" />
         <Keyword name="$P3R"  value="1024" />
         <Keyword name="$P3N"  value="FL1-H" />
         <Keyword name="$P2E"  value="0,0" />
         <Keyword name="$P2B"  value="16" />
         <Keyword name="$P2R"  value="1024" />
         <Keyword name="$P2N"  value="SSC-H" />
         <Keyword name="$P1E"  value="0,0" />
         <Keyword name="$P1B"  value="16" />
         <Keyword name="$P1R"  value="1024" />
         <Keyword name="$P1N"  value="FSC-H" />
         <Keyword name="$PAR"  value="7" />
         <Keyword name="$MODE"  value="L" />
         <Keyword name="$TOT"  value="68800" />
         <Keyword name="WORKSTATION"  value="(Unavailable)" />
         <Keyword name="LOGIN NAME"  value="Administrator" />
         <Keyword name="CREATOR"  value="CellQuest Pro  6.0" />
         <Keyword name="$SYS"  value="Macintosh System Software 10.6.4" />
         <Keyword name="$NEXTDATA"  value="0" />
         <Keyword name="$DATATYPE"  value="I" />
         <Keyword name="$BYTEORD"  value="4,3,2,1" />
         <Keyword name="FJ_FCS_VERSION"  value="2" />
         <Keyword name="$P6S"  value="" />
       </Keywords>
       <SampleNode name="RH.013"  annotation=""  owningGroup=""  expanded="1"  sortPriority="10"  count="68800"  sampleID="9" >
         <Graph smoothing="0"  backColor="#ffffff"  foreColor="#000000"  type="Pseudocolor"  fast="1"  rowCount="68800" >
           <Axis dimension="x"  name="FSC-H"  label=""  auto="auto" />
           <Axis dimension="y"  name="SSC-H"  label=""  auto="auto" />
           <GraphSettings level="5%"  smoothingHighResolution="1"  contourHighResolution="1"  histogramSmoothingCount="0"  graphResolution="256"  showOutliers="0"  drawLargeDots="0"  dotsToDraw="8000"  tint="le.chartfill.tinted.40"  lineWeight="le.lineweight.normal"  lineStyle="le.linestyle.solid" />
           <GraphEnvironment showGrid="0"  showAxes="tnlTNL"  showGates="1"  showFreqOnPlots="1"  showGateNameOnPlots="1"  showMedians="0"  showUncomped="0"  addEventParam="0"  lastYAxisName="" >
             <TextTraits font="SansSerif"  size="12"  name="Labels"  style="plain"  color="#000000"  background="#00ffffff"  just="left" />
             <TextTraits font="SansSerif"  size="12"  name="LayoutGates"  style="plain"  color="#000000"  background="#00ffffff"  just="left" />
             <TextTraits font="SansSerif"  size="10"  name="Numbers"  style="plain"  color="#000000"  background="#00ffffff"  just="left" />
             <TextTraits font="SansSerif"  size="10"  name="Legend"  style="plain"  color="#000000"  background="#00ffffff"  just="left" />
             <WindowPosition x="813"  y="413"  width="390"  height="520"  displayed="0"  panelState="---" />
           </GraphEnvironment>
         </Graph>
         <Subpopulations>
           <Population name="a"  annotation=""  owningGroup=""  expanded="1"  sortPriority="10"  count="51420" >
             <Graph smoothing="0"  backColor="#ffffff"  foreColor="#000000"  type="Pseudocolor"  fast="1"  rowCount="68800" >
               <Axis dimension="x"  name="FL1-H"  label=""  auto="auto" />
               <Axis dimension="y"  name="FL2-H"  label=""  auto="auto" />
               <GraphSettings level="5%"  smoothingHighResolution="1"  contourHighResolution="1"  histogramSmoothingCount="0"  graphResolution="256"  showOutliers="0"  drawLargeDots="0"  dotsToDraw="8000"  tint="le.chartfill.tinted.40"  lineWeight="le.lineweight.normal"  lineStyle="le.linestyle.solid" />
               <GraphEnvironment showGrid="0"  showAxes="tnlTNL"  showGates="1"  showFreqOnPlots="1"  showGateNameOnPlots="1"  showMedians="0"  showUncomped="0"  addEventParam="0"  lastYAxisName="" >
                 <TextTraits font="SansSerif"  size="12"  name="Labels"  style="plain"  color="#000000"  background="#00ffffff"  just="left" />
                 <TextTraits font="SansSerif"  size="12"  name="LayoutGates"  style="plain"  color="#000000"  background="#00ffffff"  just="left" />
                 <TextTraits font="SansSerif"  size="10"  name="Numbers"  style="plain"  color="#000000"  background="#00ffffff"  just="left" />
                 <TextTraits font="SansSerif"  size="10"  name="Legend"  style="plain"  color="#000000"  background="#00ffffff"  just="left" />
                 <WindowPosition x="813"  y="413"  width="394"  height="652"  displayed="0"  panelState="--+" />
               </GraphEnvironment>
             </Graph>
             <Gate gating:id="ID600370740" >
               <gating:EllipsoidGate eventsInside="1"  annoOffsetX="0"  annoOffsetY="0"  tint="#000000"  isTinted="0"  lineWeight="Normal"  userDefined="1"  gating:distance="185.48731042213427" >
                 <gating:dimension>
                   <data-type:fcs-dimension data-type:name="FSC-H" />
                 </gating:dimension>
                 <gating:dimension>
                   <data-type:fcs-dimension data-type:name="SSC-H" />
                 </gating:dimension>
                 <gating:foci>
                   <gating:vertex>
                    <gating:coordinate data-type:value="57.7187385621" />
                    <gating:coordinate data-type:value="55.7047096921" />
                   </gating:vertex>
                   <gating:vertex>
                    <gating:coordinate data-type:value="207.2812614379" />
                    <gating:coordinate data-type:value="93.2952903079" />
                   </gating:vertex>
                 </gating:foci>
                 <gating:edge>
                   <gating:vertex>
                    <gating:coordinate data-type:value="39" />
                    <gating:coordinate data-type:value="51" />
                   </gating:vertex>
                   <gating:vertex>
                    <gating:coordinate data-type:value="226" />
                    <gating:coordinate data-type:value="98" />
                   </gating:vertex>
                   <gating:vertex>
                    <gating:coordinate data-type:value="142" />
                    <gating:coordinate data-type:value="17" />
                   </gating:vertex>
                   <gating:vertex>
                    <gating:coordinate data-type:value="122" />
                    <gating:coordinate data-type:value="131" />
                   </gating:vertex>
                 </gating:edge>
               </gating:EllipsoidGate>
             </Gate>
             <Subpopulations>
               <Population name="rh-FITC, f4_80-PE subset"  annotation=""  owningGroup=""  expanded="1"  sortPriority="10"  count="25503" >
                 <Graph smoothing="1"  backColor="#ffffff"  foreColor="#000000"  type="Histogram"  fast="1"  rowCount="68800" >
                   <Axis dimension="x"  name="FL3-H"  label=""  auto="auto" />
                   <Axis dimension="y"  name=""  label=""  auto="auto" />
                   <GraphSettings level="5%"  smoothingHighResolution="1"  contourHighResolution="1"  histogramSmoothingCount="0"  graphResolution="256"  showOutliers="0"  drawLargeDots="0"  dotsToDraw="8000"  tint="le.chartfill.tinted.40"  lineWeight="le.lineweight.normal"  lineStyle="le.linestyle.solid" />
                   <GraphEnvironment showGrid="0"  showAxes="tnlTNL"  showGates="1"  showFreqOnPlots="1"  showGateNameOnPlots="1"  showMedians="0"  showUncomped="0"  addEventParam="0"  lastYAxisName="FL4-H" >
                    <TextTraits font="SansSerif"  size="12"  name="Labels"  style="plain"  color="#000000"  background="#00ffffff"  just="left" />
                    <TextTraits font="SansSerif"  size="12"  name="LayoutGates"  style="plain"  color="#000000"  background="#00ffffff"  just="left" />
                    <TextTraits font="SansSerif"  size="10"  name="Numbers"  style="plain"  color="#000000"  background="#00ffffff"  just="left" />
                    <TextTraits font="SansSerif"  size="10"  name="Legend"  style="plain"  color="#000000"  background="#00ffffff"  just="left" />
                    <WindowPosition x="813"  y="413"  width="394"  height="652"  displayed="0"  panelState="--+" />
                   </GraphEnvironment>
                 </Graph>
                 <Gate gating:id="ID871149716"  gating:parent_id="ID600370740" >
                   <gating:EllipsoidGate eventsInside="1"  annoOffsetX="0"  annoOffsetY="0"  tint="#000000"  isTinted="0"  lineWeight="Normal"  userDefined="1"  gating:distance="157.1952975783045" >
                    <gating:dimension>
                    <data-type:fcs-dimension data-type:name="FL1-H" />
                    </gating:dimension>
                    <gating:dimension>
                    <data-type:fcs-dimension data-type:name="FL2-H" />
                    </gating:dimension>
                    <gating:foci>
                    <gating:vertex>
                    <gating:coordinate data-type:value="109.2953921957" />
                    <gating:coordinate data-type:value="200.1964857655" />
                    </gating:vertex>
                    <gating:vertex>
                    <gating:coordinate data-type:value="217.7046078043" />
                    <gating:coordinate data-type:value="191.8035142345" />
                    </gating:vertex>
                    </gating:foci>
                    <gating:edge>
                    <gating:vertex>
                    <gating:coordinate data-type:value="86" />
                    <gating:coordinate data-type:value="202" />
                    </gating:vertex>
                    <gating:vertex>
                    <gating:coordinate data-type:value="241" />
                    <gating:coordinate data-type:value="190" />
                    </gating:vertex>
                    <gating:vertex>
                    <gating:coordinate data-type:value="161" />
                    <gating:coordinate data-type:value="141" />
                    </gating:vertex>
                    <gating:vertex>
                    <gating:coordinate data-type:value="166" />
                    <gating:coordinate data-type:value="252" />
                    </gating:vertex>
                    </gating:edge>
                   </gating:EllipsoidGate>
                 </Gate>
                 <Subpopulations>
                   <Statistic name="Mean"  annotation=""  owningGroup=""  expanded="1"  sortPriority="5"  id="FL1-H"  value="244.175109863" />
                 </Subpopulations>
               </Population>
             </Subpopulations>
           </Population>
         </Subpopulations>
       </SampleNode>
     </Sample>
     <Sample>
       <DataSet uri="file:/D:/桌面2021/吴珏/原始结果/流式结果/15.4.12/untitled%20folder/RH.016"  sampleID="12" />
       <Transformations>
         <transforms:linear transforms:minRange="0"  transforms:maxRange="1024"  gain="1" >
           <data-type:parameter data-type:name="FSC-H" />
         </transforms:linear>
         <transforms:linear transforms:minRange="0"  transforms:maxRange="1024"  gain="1" >
           <data-type:parameter data-type:name="SSC-H" />
         </transforms:linear>
         <transforms:log transforms:offset="1"  transforms:decades="4" >
           <data-type:parameter data-type:name="FL1-H" />
         </transforms:log>
         <transforms:log transforms:offset="1"  transforms:decades="4" >
           <data-type:parameter data-type:name="FL2-H" />
         </transforms:log>
         <transforms:log transforms:offset="1"  transforms:decades="4" >
           <data-type:parameter data-type:name="FL3-H" />
         </transforms:log>
         <transforms:linear transforms:minRange="0"  transforms:maxRange="1024"  gain="1" >
           <data-type:parameter data-type:name="FL2-A" />
         </transforms:linear>
         <transforms:log transforms:offset="1"  transforms:decades="4" >
           <data-type:parameter data-type:name="FL4-H" />
         </transforms:log>
       </Transformations>
       <Keywords>
         <Keyword name="$DATE"  value="12-Apr-15" />
         <Keyword name="FILE GUID"  value="37373BCD-8082-4882-A962-99C5615395A1" />
         <Keyword name="$FIL"  value="RH.016" />
         <Keyword name="P7THRESVOL"  value="52" />
         <Keyword name="CalibFile"  value="FALSE" />
         <Keyword name="BD$LASERMODE"  value="1" />
         <Keyword name="BD$WORD63"  value="510" />
         <Keyword name="BD$WORD62"  value="645" />
         <Keyword name="BD$WORD61"  value="768" />
         <Keyword name="BD$WORD60"  value="767" />
         <Keyword name="BD$WORD59"  value="500" />
         <Keyword name="BD$WORD58"  value="966" />
         <Keyword name="BD$WORD57"  value="767" />
         <Keyword name="BD$WORD56"  value="504" />
         <Keyword name="BD$WORD55"  value="137" />
         <Keyword name="BD$WORD54"  value="1023" />
         <Keyword name="BD$WORD53"  value="254" />
         <Keyword name="BD$WORD52"  value="389" />
         <Keyword name="BD$WORD51"  value="52" />
         <Keyword name="BD$WORD50"  value="18" />
         <Keyword name="BD$WORD49"  value="254" />
         <Keyword name="BD$WORD48"  value="680" />
         <Keyword name="BD$WORD47"  value="53" />
         <Keyword name="BD$WORD46"  value="1023" />
         <Keyword name="BD$WORD45"  value="1023" />
         <Keyword name="BD$WORD44"  value="1023" />
         <Keyword name="BD$WORD43"  value="0" />
         <Keyword name="BD$WORD42"  value="100" />
         <Keyword name="BD$WORD41"  value="100" />
         <Keyword name="BD$WORD40"  value="3" />
         <Keyword name="BD$WORD39"  value="3" />
         <Keyword name="BD$WORD38"  value="280" />
         <Keyword name="BD$WORD37"  value="326" />
         <Keyword name="BD$WORD36"  value="0" />
         <Keyword name="BD$WORD35"  value="296" />
         <Keyword name="BD$WORD34"  value="0" />
         <Keyword name="BD$WORD33"  value="52" />
         <Keyword name="BD$WORD32"  value="52" />
         <Keyword name="BD$WORD31"  value="52" />
         <Keyword name="BD$WORD30"  value="52" />
         <Keyword name="BD$WORD29"  value="52" />
         <Keyword name="BD$WORD28"  value="136" />
         <Keyword name="BD$WORD27"  value="0" />
         <Keyword name="BD$WORD26"  value="0" />
         <Keyword name="BD$WORD25"  value="0" />
         <Keyword name="BD$WORD24"  value="1" />
         <Keyword name="BD$WORD23"  value="1" />
         <Keyword name="BD$WORD22"  value="100" />
         <Keyword name="BD$WORD21"  value="100" />
         <Keyword name="BD$WORD20"  value="100" />
         <Keyword name="BD$WORD19"  value="100" />
         <Keyword name="BD$WORD18"  value="606" />
         <Keyword name="BD$WORD17"  value="720" />
         <Keyword name="BD$WORD16"  value="449" />
         <Keyword name="BD$WORD15"  value="380" />
         <Keyword name="BD$WORD14"  value="335" />
         <Keyword name="BD$WORD13"  value="4" />
         <Keyword name="BD$WORD12"  value="591" />
         <Keyword name="BD$WORD11"  value="298" />
         <Keyword name="BD$WORD10"  value="301" />
         <Keyword name="BD$WORD9"  value="393" />
         <Keyword name="BD$WORD8"  value="392" />
         <Keyword name="BD$WORD7"  value="392" />
         <Keyword name="BD$WORD6"  value="393" />
         <Keyword name="BD$WORD5"  value="393" />
         <Keyword name="BD$WORD4"  value="725" />
         <Keyword name="BD$WORD3"  value="443" />
         <Keyword name="BD$WORD2"  value="382" />
         <Keyword name="BD$WORD1"  value="335" />
         <Keyword name="BD$WORD0"  value="255" />
         <Keyword name="BD$P7N"  value="FL4-H" />
         <Keyword name="BD$P6N"  value="FL2-A" />
         <Keyword name="BD$P5N"  value="FL3-H" />
         <Keyword name="BD$P4N"  value="FL2-H" />
         <Keyword name="BD$P3N"  value="FL1-H" />
         <Keyword name="BD$P2N"  value="SSC-H" />
         <Keyword name="BD$P1N"  value="FSC-H" />
         <Keyword name="BD$NPAR"  value="7" />
         <Keyword name="BD$AcqLibVersion"  value="6.0" />
         <Keyword name="$ETIM"  value="15:46:05" />
         <Keyword name="$BTIM"  value="15:43:55" />
         <Keyword name="CYTNUM"  value="E34297502387" />
         <Keyword name="$CYT"  value="FACSCalibur" />
         <Keyword name="$OP"  value="Administrator" />
         <Keyword name="END BATCH"  value="TRUE" />
         <Keyword name="START BATCH"  value="TRUE" />
         <Keyword name="TUBE NAME"  value="Untitled" />
         <Keyword name="PANEL NAME"  value="Untitled Acquisition Tube List" />
         <Keyword name="$P7S"  value="4-APC" />
         <Keyword name="$P5S"  value="CD8-Per-CP" />
         <Keyword name="$P4S"  value="f4_80-PE" />
         <Keyword name="$P3S"  value="rh-FITC" />
         <Keyword name="$P2S"  value="SSC-Height" />
         <Keyword name="$P1S"  value="FSC-Height" />
         <Keyword name="$P7E"  value="4,0" />
         <Keyword name="$P7B"  value="16" />
         <Keyword name="$P7R"  value="1024" />
         <Keyword name="$P7N"  value="FL4-H" />
         <Keyword name="$P6E"  value="0,0" />
         <Keyword name="$P6B"  value="16" />
         <Keyword name="$P6R"  value="1024" />
         <Keyword name="$P6N"  value="FL2-A" />
         <Keyword name="$P5E"  value="4,0" />
         <Keyword name="$P5B"  value="16" />
         <Keyword name="$P5R"  value="1024" />
         <Keyword name="$P5N"  value="FL3-H" />
         <Keyword name="$P4E"  value="4,0" />
         <Keyword name="$P4B"  value="16" />
         <Keyword name="$P4R"  value="1024" />
         <Keyword name="$P4N"  value="FL2-H" />
         <Keyword name="$P3E"  value="4,0" />
         <Keyword name="$P3B"  value="16" />
         <Keyword name="$P3R"  value="1024" />
         <Keyword name="$P3N"  value="FL1-H" />
         <Keyword name="$P2E"  value="0,0" />
         <Keyword name="$P2B"  value="16" />
         <Keyword name="$P2R"  value="1024" />
         <Keyword name="$P2N"  value="SSC-H" />
         <Keyword name="$P1E"  value="0,0" />
         <Keyword name="$P1B"  value="16" />
         <Keyword name="$P1R"  value="1024" />
         <Keyword name="$P1N"  value="FSC-H" />
         <Keyword name="$PAR"  value="7" />
         <Keyword name="$MODE"  value="L" />
         <Keyword name="$TOT"  value="115935" />
         <Keyword name="WORKSTATION"  value="(Unavailable)" />
         <Keyword name="LOGIN NAME"  value="Administrator" />
         <Keyword name="CREATOR"  value="CellQuest Pro  6.0" />
         <Keyword name="$SYS"  value="Macintosh System Software 10.6.4" />
         <Keyword name="$NEXTDATA"  value="0" />
         <Keyword name="$DATATYPE"  value="I" />
         <Keyword name="$BYTEORD"  value="4,3,2,1" />
         <Keyword name="FJ_FCS_VERSION"  value="2" />
         <Keyword name="$P6S"  value="" />
       </Keywords>
       <SampleNode name="RH.016"  annotation=""  owningGroup=""  expanded="1"  sortPriority="10"  count="115935"  sampleID="12" >
         <Graph smoothing="0"  backColor="#ffffff"  foreColor="#000000"  type="Pseudocolor"  fast="1"  rowCount="115935" >
           <Axis dimension="x"  name="FSC-H"  label=""  auto="auto" />
           <Axis dimension="y"  name="SSC-H"  label=""  auto="auto" />
           <GraphSettings level="5%"  smoothingHighResolution="1"  contourHighResolution="1"  histogramSmoothingCount="0"  graphResolution="256"  showOutliers="0"  drawLargeDots="0"  dotsToDraw="8000"  tint="le.chartfill.tinted.40"  lineWeight="le.lineweight.normal"  lineStyle="le.linestyle.solid" />
           <GraphEnvironment showGrid="0"  showAxes="tnlTNL"  showGates="1"  showFreqOnPlots="1"  showGateNameOnPlots="1"  showMedians="0"  showUncomped="0"  addEventParam="0"  lastYAxisName="" >
             <TextTraits font="SansSerif"  size="12"  name="Labels"  style="plain"  color="#000000"  background="#00ffffff"  just="left" />
             <TextTraits font="SansSerif"  size="12"  name="LayoutGates"  style="plain"  color="#000000"  background="#00ffffff"  just="left" />
             <TextTraits font="SansSerif"  size="10"  name="Numbers"  style="plain"  color="#000000"  background="#00ffffff"  just="left" />
             <TextTraits font="SansSerif"  size="10"  name="Legend"  style="plain"  color="#000000"  background="#00ffffff"  just="left" />
             <WindowPosition x="763"  y="705"  width="390"  height="520"  displayed="0"  panelState="---" />
           </GraphEnvironment>
         </Graph>
         <Subpopulations>
           <Population name="a"  annotation=""  owningGroup=""  expanded="1"  sortPriority="10"  count="68852" >
             <Graph smoothing="0"  backColor="#ffffff"  foreColor="#000000"  type="Pseudocolor"  fast="1"  rowCount="115935" >
               <Axis dimension="x"  name="FL1-H"  label=""  auto="auto" />
               <Axis dimension="y"  name="FL2-H"  label=""  auto="auto" />
               <GraphSettings level="5%"  smoothingHighResolution="1"  contourHighResolution="1"  histogramSmoothingCount="0"  graphResolution="256"  showOutliers="0"  drawLargeDots="0"  dotsToDraw="8000"  tint="le.chartfill.tinted.40"  lineWeight="le.lineweight.normal"  lineStyle="le.linestyle.solid" />
               <GraphEnvironment showGrid="0"  showAxes="tnlTNL"  showGates="1"  showFreqOnPlots="1"  showGateNameOnPlots="1"  showMedians="0"  showUncomped="0"  addEventParam="0"  lastYAxisName="" >
                 <TextTraits font="SansSerif"  size="12"  name="Labels"  style="plain"  color="#000000"  background="#00ffffff"  just="left" />
                 <TextTraits font="SansSerif"  size="12"  name="LayoutGates"  style="plain"  color="#000000"  background="#00ffffff"  just="left" />
                 <TextTraits font="SansSerif"  size="10"  name="Numbers"  style="plain"  color="#000000"  background="#00ffffff"  just="left" />
                 <TextTraits font="SansSerif"  size="10"  name="Legend"  style="plain"  color="#000000"  background="#00ffffff"  just="left" />
                 <WindowPosition x="813"  y="413"  width="394"  height="652"  displayed="0"  panelState="--+" />
               </GraphEnvironment>
             </Graph>
             <Gate gating:id="ID1378223542" >
               <gating:EllipsoidGate eventsInside="1"  annoOffsetX="0"  annoOffsetY="0"  tint="#000000"  isTinted="0"  lineWeight="Normal"  userDefined="1"  gating:distance="185.48731042213427" >
                 <gating:dimension>
                   <data-type:fcs-dimension data-type:name="FSC-H" />
                 </gating:dimension>
                 <gating:dimension>
                   <data-type:fcs-dimension data-type:name="SSC-H" />
                 </gating:dimension>
                 <gating:foci>
                   <gating:vertex>
                    <gating:coordinate data-type:value="57.7187385621" />
                    <gating:coordinate data-type:value="55.7047096921" />
                   </gating:vertex>
                   <gating:vertex>
                    <gating:coordinate data-type:value="207.2812614379" />
                    <gating:coordinate data-type:value="93.2952903079" />
                   </gating:vertex>
                 </gating:foci>
                 <gating:edge>
                   <gating:vertex>
                    <gating:coordinate data-type:value="39" />
                    <gating:coordinate data-type:value="51" />
                   </gating:vertex>
                   <gating:vertex>
                    <gating:coordinate data-type:value="226" />
                    <gating:coordinate data-type:value="98" />
                   </gating:vertex>
                   <gating:vertex>
                    <gating:coordinate data-type:value="142" />
                    <gating:coordinate data-type:value="17" />
                   </gating:vertex>
                   <gating:vertex>
                    <gating:coordinate data-type:value="122" />
                    <gating:coordinate data-type:value="131" />
                   </gating:vertex>
                 </gating:edge>
               </gating:EllipsoidGate>
             </Gate>
             <Subpopulations>
               <Population name="rh-FITC, f4_80-PE subset"  annotation=""  owningGroup=""  expanded="1"  sortPriority="10"  count="25260" >
                 <Graph smoothing="0"  backColor="#ffffff"  foreColor="#000000"  type="Pseudocolor"  fast="1"  rowCount="115935" >
                   <Axis dimension="x"  name="FL3-H"  label=""  auto="auto" />
                   <Axis dimension="y"  name="FL4-H"  label=""  auto="auto" />
                   <GraphSettings level="5%"  smoothingHighResolution="1"  contourHighResolution="1"  histogramSmoothingCount="0"  graphResolution="256"  showOutliers="0"  drawLargeDots="0"  dotsToDraw="8000"  tint="le.chartfill.tinted.40"  lineWeight="le.lineweight.normal"  lineStyle="le.linestyle.solid" />
                   <GraphEnvironment showGrid="0"  showAxes="tnlTNL"  showGates="1"  showFreqOnPlots="1"  showGateNameOnPlots="1"  showMedians="0"  showUncomped="0"  addEventParam="0"  lastYAxisName="" >
                    <TextTraits font="SansSerif"  size="12"  name="Labels"  style="plain"  color="#000000"  background="#00ffffff"  just="left" />
                    <TextTraits font="SansSerif"  size="12"  name="LayoutGates"  style="plain"  color="#000000"  background="#00ffffff"  just="left" />
                    <TextTraits font="SansSerif"  size="10"  name="Numbers"  style="plain"  color="#000000"  background="#00ffffff"  just="left" />
                    <TextTraits font="SansSerif"  size="10"  name="Legend"  style="plain"  color="#000000"  background="#00ffffff"  just="left" />
                    <WindowPosition x="813"  y="413"  width="394"  height="652"  displayed="0"  panelState="--+" />
                   </GraphEnvironment>
                 </Graph>
                 <Gate gating:id="ID708726001"  gating:parent_id="ID1378223542" >
                   <gating:EllipsoidGate eventsInside="1"  annoOffsetX="0"  annoOffsetY="0"  tint="#000000"  isTinted="0"  lineWeight="Normal"  userDefined="1"  gating:distance="137.8463998490096" >
                    <gating:dimension>
                    <data-type:fcs-dimension data-type:name="FL1-H" />
                    </gating:dimension>
                    <gating:dimension>
                    <data-type:fcs-dimension data-type:name="FL2-H" />
                    </gating:dimension>
                    <gating:foci>
                    <gating:vertex>
                    <gating:coordinate data-type:value="85.7578116615" />
                    <gating:coordinate data-type:value="180.224624161" />
                    </gating:vertex>
                    <gating:vertex>
                    <gating:coordinate data-type:value="189.2421883385" />
                    <gating:coordinate data-type:value="167.775375839" />
                    </gating:vertex>
                    </gating:foci>
                    <gating:edge>
                    <gating:vertex>
                    <gating:coordinate data-type:value="71" />
                    <gating:coordinate data-type:value="182" />
                    </gating:vertex>
                    <gating:vertex>
                    <gating:coordinate data-type:value="204" />
                    <gating:coordinate data-type:value="166" />
                    </gating:vertex>
                    <gating:vertex>
                    <gating:coordinate data-type:value="135" />
                    <gating:coordinate data-type:value="132" />
                    </gating:vertex>
                    <gating:vertex>
                    <gating:coordinate data-type:value="140" />
                    <gating:coordinate data-type:value="216" />
                    </gating:vertex>
                    </gating:edge>
                   </gating:EllipsoidGate>
                 </Gate>
                 <Subpopulations>
                   <Statistic name="Mean"  annotation=""  owningGroup=""  expanded="1"  sortPriority="5"  id="FL1-H"  value="139.380813599" />
                 </Subpopulations>
               </Population>
             </Subpopulations>
           </Population>
         </Subpopulations>
       </SampleNode>
     </Sample>
     <Sample>
       <DataSet uri="file:/D:/桌面2021/吴珏/原始结果/流式结果/15.4.12/untitled%20folder/RH.018"  sampleID="2" />
       <Transformations>
         <transforms:linear transforms:minRange="0"  transforms:maxRange="1024"  gain="1" >
           <data-type:parameter data-type:name="FSC-H" />
         </transforms:linear>
         <transforms:linear transforms:minRange="0"  transforms:maxRange="1024"  gain="1" >
           <data-type:parameter data-type:name="SSC-H" />
         </transforms:linear>
         <transforms:log transforms:offset="1"  transforms:decades="4" >
           <data-type:parameter data-type:name="FL1-H" />
         </transforms:log>
         <transforms:log transforms:offset="1"  transforms:decades="4" >
           <data-type:parameter data-type:name="FL2-H" />
         </transforms:log>
         <transforms:log transforms:offset="1"  transforms:decades="4" >
           <data-type:parameter data-type:name="FL3-H" />
         </transforms:log>
         <transforms:linear transforms:minRange="0"  transforms:maxRange="1024"  gain="1" >
           <data-type:parameter data-type:name="FL2-A" />
         </transforms:linear>
         <transforms:log transforms:offset="1"  transforms:decades="4" >
           <data-type:parameter data-type:name="FL4-H" />
         </transforms:log>
       </Transformations>
       <Keywords>
         <Keyword name="$DATE"  value="12-Apr-15" />
         <Keyword name="FILE GUID"  value="EC5E778D-0772-43D5-85FA-13860AA0DD89" />
         <Keyword name="$FIL"  value="RH.018" />
         <Keyword name="P7THRESVOL"  value="52" />
         <Keyword name="CalibFile"  value="FALSE" />
         <Keyword name="BD$LASERMODE"  value="1" />
         <Keyword name="BD$WORD63"  value="510" />
         <Keyword name="BD$WORD62"  value="645" />
         <Keyword name="BD$WORD61"  value="768" />
         <Keyword name="BD$WORD60"  value="767" />
         <Keyword name="BD$WORD59"  value="500" />
         <Keyword name="BD$WORD58"  value="966" />
         <Keyword name="BD$WORD57"  value="767" />
         <Keyword name="BD$WORD56"  value="504" />
         <Keyword name="BD$WORD55"  value="137" />
         <Keyword name="BD$WORD54"  value="1023" />
         <Keyword name="BD$WORD53"  value="254" />
         <Keyword name="BD$WORD52"  value="389" />
         <Keyword name="BD$WORD51"  value="52" />
         <Keyword name="BD$WORD50"  value="18" />
         <Keyword name="BD$WORD49"  value="254" />
         <Keyword name="BD$WORD48"  value="680" />
         <Keyword name="BD$WORD47"  value="53" />
         <Keyword name="BD$WORD46"  value="1023" />
         <Keyword name="BD$WORD45"  value="1023" />
         <Keyword name="BD$WORD44"  value="1023" />
         <Keyword name="BD$WORD43"  value="0" />
         <Keyword name="BD$WORD42"  value="100" />
         <Keyword name="BD$WORD41"  value="100" />
         <Keyword name="BD$WORD40"  value="3" />
         <Keyword name="BD$WORD39"  value="3" />
         <Keyword name="BD$WORD38"  value="280" />
         <Keyword name="BD$WORD37"  value="326" />
         <Keyword name="BD$WORD36"  value="0" />
         <Keyword name="BD$WORD35"  value="296" />
         <Keyword name="BD$WORD34"  value="0" />
         <Keyword name="BD$WORD33"  value="52" />
         <Keyword name="BD$WORD32"  value="52" />
         <Keyword name="BD$WORD31"  value="52" />
         <Keyword name="BD$WORD30"  value="52" />
         <Keyword name="BD$WORD29"  value="52" />
         <Keyword name="BD$WORD28"  value="136" />
         <Keyword name="BD$WORD27"  value="0" />
         <Keyword name="BD$WORD26"  value="0" />
         <Keyword name="BD$WORD25"  value="0" />
         <Keyword name="BD$WORD24"  value="1" />
         <Keyword name="BD$WORD23"  value="1" />
         <Keyword name="BD$WORD22"  value="100" />
         <Keyword name="BD$WORD21"  value="100" />
         <Keyword name="BD$WORD20"  value="100" />
         <Keyword name="BD$WORD19"  value="100" />
         <Keyword name="BD$WORD18"  value="606" />
         <Keyword name="BD$WORD17"  value="720" />
         <Keyword name="BD$WORD16"  value="449" />
         <Keyword name="BD$WORD15"  value="380" />
         <Keyword name="BD$WORD14"  value="335" />
         <Keyword name="BD$WORD13"  value="4" />
         <Keyword name="BD$WORD12"  value="582" />
         <Keyword name="BD$WORD11"  value="298" />
         <Keyword name="BD$WORD10"  value="300" />
         <Keyword name="BD$WORD9"  value="392" />
         <Keyword name="BD$WORD8"  value="392" />
         <Keyword name="BD$WORD7"  value="393" />
         <Keyword name="BD$WORD6"  value="393" />
         <Keyword name="BD$WORD5"  value="392" />
         <Keyword name="BD$WORD4"  value="726" />
         <Keyword name="BD$WORD3"  value="443" />
         <Keyword name="BD$WORD2"  value="386" />
         <Keyword name="BD$WORD1"  value="334" />
         <Keyword name="BD$WORD0"  value="255" />
         <Keyword name="BD$P7N"  value="FL4-H" />
         <Keyword name="BD$P6N"  value="FL2-A" />
         <Keyword name="BD$P5N"  value="FL3-H" />
         <Keyword name="BD$P4N"  value="FL2-H" />
         <Keyword name="BD$P3N"  value="FL1-H" />
         <Keyword name="BD$P2N"  value="SSC-H" />
         <Keyword name="BD$P1N"  value="FSC-H" />
         <Keyword name="BD$NPAR"  value="7" />
         <Keyword name="BD$AcqLibVersion"  value="6.0" />
         <Keyword name="$ETIM"  value="15:50:09" />
         <Keyword name="$BTIM"  value="15:48:16" />
         <Keyword name="CYTNUM"  value="E34297502387" />
         <Keyword name="$CYT"  value="FACSCalibur" />
         <Keyword name="$OP"  value="Administrator" />
         <Keyword name="END BATCH"  value="TRUE" />
         <Keyword name="START BATCH"  value="TRUE" />
         <Keyword name="TUBE NAME"  value="Untitled" />
         <Keyword name="PANEL NAME"  value="Untitled Acquisition Tube List" />
         <Keyword name="$P7S"  value="4-APC" />
         <Keyword name="$P5S"  value="CD8-Per-CP" />
         <Keyword name="$P4S"  value="f4_80-PE" />
         <Keyword name="$P3S"  value="rh-FITC" />
         <Keyword name="$P2S"  value="SSC-Height" />
         <Keyword name="$P1S"  value="FSC-Height" />
         <Keyword name="$P7E"  value="4,0" />
         <Keyword name="$P7B"  value="16" />
         <Keyword name="$P7R"  value="1024" />
         <Keyword name="$P7N"  value="FL4-H" />
         <Keyword name="$P6E"  value="0,0" />
         <Keyword name="$P6B"  value="16" />
         <Keyword name="$P6R"  value="1024" />
         <Keyword name="$P6N"  value="FL2-A" />
         <Keyword name="$P5E"  value="4,0" />
         <Keyword name="$P5B"  value="16" />
         <Keyword name="$P5R"  value="1024" />
         <Keyword name="$P5N"  value="FL3-H" />
         <Keyword name="$P4E"  value="4,0" />
         <Keyword name="$P4B"  value="16" />
         <Keyword name="$P4R"  value="1024" />
         <Keyword name="$P4N"  value="FL2-H" />
         <Keyword name="$P3E"  value="4,0" />
         <Keyword name="$P3B"  value="16" />
         <Keyword name="$P3R"  value="1024" />
         <Keyword name="$P3N"  value="FL1-H" />
         <Keyword name="$P2E"  value="0,0" />
         <Keyword name="$P2B"  value="16" />
         <Keyword name="$P2R"  value="1024" />
         <Keyword name="$P2N"  value="SSC-H" />
         <Keyword name="$P1E"  value="0,0" />
         <Keyword name="$P1B"  value="16" />
         <Keyword name="$P1R"  value="1024" />
         <Keyword name="$P1N"  value="FSC-H" />
         <Keyword name="$PAR"  value="7" />
         <Keyword name="$MODE"  value="L" />
         <Keyword name="$TOT"  value="179231" />
         <Keyword name="WORKSTATION"  value="(Unavailable)" />
         <Keyword name="LOGIN NAME"  value="Administrator" />
         <Keyword name="CREATOR"  value="CellQuest Pro  6.0" />
         <Keyword name="$SYS"  value="Macintosh System Software 10.6.4" />
         <Keyword name="$NEXTDATA"  value="0" />
         <Keyword name="$DATATYPE"  value="I" />
         <Keyword name="$BYTEORD"  value="4,3,2,1" />
         <Keyword name="FJ_FCS_VERSION"  value="2" />
         <Keyword name="$P6S"  value="" />
       </Keywords>
       <SampleNode name="RH.018"  annotation=""  owningGroup=""  expanded="1"  sortPriority="10"  count="179231"  sampleID="2" >
         <Graph smoothing="0"  backColor="#ffffff"  foreColor="#000000"  type="Pseudocolor"  fast="1"  rowCount="179231" >
           <Axis dimension="x"  name="FSC-H"  label=""  auto="auto" />
           <Axis dimension="y"  name="SSC-H"  label=""  auto="auto" />
           <GraphSettings level="5%"  smoothingHighResolution="1"  contourHighResolution="1"  histogramSmoothingCount="0"  graphResolution="256"  showOutliers="0"  drawLargeDots="0"  dotsToDraw="8000"  tint="le.chartfill.tinted.40"  lineWeight="le.lineweight.normal"  lineStyle="le.linestyle.solid" />
           <GraphEnvironment showGrid="0"  showAxes="tnlTNL"  showGates="1"  showFreqOnPlots="1"  showGateNameOnPlots="1"  showMedians="0"  showUncomped="0"  addEventParam="0"  lastYAxisName="" >
             <TextTraits font="SansSerif"  size="12"  name="Labels"  style="plain"  color="#000000"  background="#00ffffff"  just="left" />
             <TextTraits font="SansSerif"  size="12"  name="LayoutGates"  style="plain"  color="#000000"  background="#00ffffff"  just="left" />
             <TextTraits font="SansSerif"  size="10"  name="Numbers"  style="plain"  color="#000000"  background="#00ffffff"  just="left" />
             <TextTraits font="SansSerif"  size="10"  name="Legend"  style="plain"  color="#000000"  background="#00ffffff"  just="left" />
             <WindowPosition x="542"  y="468"  width="390"  height="520"  displayed="0"  panelState="---" />
           </GraphEnvironment>
         </Graph>
         <Subpopulations>
           <Population name="a"  annotation=""  owningGroup=""  expanded="1"  sortPriority="10"  count="99176" >
             <Graph smoothing="0"  backColor="#ffffff"  foreColor="#000000"  type="Pseudocolor"  fast="1"  rowCount="179231" >
               <Axis dimension="x"  name="FL1-H"  label=""  auto="auto" />
               <Axis dimension="y"  name="FL2-H"  label=""  auto="auto" />
               <GraphSettings level="5%"  smoothingHighResolution="1"  contourHighResolution="1"  histogramSmoothingCount="0"  graphResolution="256"  showOutliers="0"  drawLargeDots="0"  dotsToDraw="8000"  tint="le.chartfill.tinted.40"  lineWeight="le.lineweight.normal"  lineStyle="le.linestyle.solid" />
               <GraphEnvironment showGrid="0"  showAxes="tnlTNL"  showGates="1"  showFreqOnPlots="1"  showGateNameOnPlots="1"  showMedians="0"  showUncomped="0"  addEventParam="0"  lastYAxisName="" >
                 <TextTraits font="SansSerif"  size="12"  name="Labels"  style="plain"  color="#000000"  background="#00ffffff"  just="left" />
                 <TextTraits font="SansSerif"  size="12"  name="LayoutGates"  style="plain"  color="#000000"  background="#00ffffff"  just="left" />
                 <TextTraits font="SansSerif"  size="10"  name="Numbers"  style="plain"  color="#000000"  background="#00ffffff"  just="left" />
                 <TextTraits font="SansSerif"  size="10"  name="Legend"  style="plain"  color="#000000"  background="#00ffffff"  just="left" />
                 <WindowPosition x="813"  y="413"  width="394"  height="652"  displayed="0"  panelState="--+" />
               </GraphEnvironment>
             </Graph>
             <Gate gating:id="ID1007848905" >
               <gating:EllipsoidGate eventsInside="1"  annoOffsetX="0"  annoOffsetY="0"  tint="#000000"  isTinted="0"  lineWeight="Normal"  userDefined="1"  gating:distance="185.48731042213427" >
                 <gating:dimension>
                   <data-type:fcs-dimension data-type:name="FSC-H" />
                 </gating:dimension>
                 <gating:dimension>
                   <data-type:fcs-dimension data-type:name="SSC-H" />
                 </gating:dimension>
                 <gating:foci>
                   <gating:vertex>
                    <gating:coordinate data-type:value="57.7187385621" />
                    <gating:coordinate data-type:value="55.7047096921" />
                   </gating:vertex>
                   <gating:vertex>
                    <gating:coordinate data-type:value="207.2812614379" />
                    <gating:coordinate data-type:value="93.2952903079" />
                   </gating:vertex>
                 </gating:foci>
                 <gating:edge>
                   <gating:vertex>
                    <gating:coordinate data-type:value="39" />
                    <gating:coordinate data-type:value="51" />
                   </gating:vertex>
                   <gating:vertex>
                    <gating:coordinate data-type:value="226" />
                    <gating:coordinate data-type:value="98" />
                   </gating:vertex>
                   <gating:vertex>
                    <gating:coordinate data-type:value="142" />
                    <gating:coordinate data-type:value="17" />
                   </gating:vertex>
                   <gating:vertex>
                    <gating:coordinate data-type:value="122" />
                    <gating:coordinate data-type:value="131" />
                   </gating:vertex>
                 </gating:edge>
               </gating:EllipsoidGate>
             </Gate>
             <Subpopulations>
               <Population name="rh-FITC, f4_80-PE subset"  annotation=""  owningGroup=""  expanded="1"  sortPriority="10"  count="25745" >
                 <Graph smoothing="0"  backColor="#ffffff"  foreColor="#000000"  type="Pseudocolor"  fast="1"  rowCount="179231" >
                   <Axis dimension="x"  name="FL3-H"  label=""  auto="auto" />
                   <Axis dimension="y"  name="FL4-H"  label=""  auto="auto" />
                   <GraphSettings level="5%"  smoothingHighResolution="1"  contourHighResolution="1"  histogramSmoothingCount="0"  graphResolution="256"  showOutliers="0"  drawLargeDots="0"  dotsToDraw="8000"  tint="le.chartfill.tinted.40"  lineWeight="le.lineweight.normal"  lineStyle="le.linestyle.solid" />
                   <GraphEnvironment showGrid="0"  showAxes="tnlTNL"  showGates="1"  showFreqOnPlots="1"  showGateNameOnPlots="1"  showMedians="0"  showUncomped="0"  addEventParam="0"  lastYAxisName="" >
                    <TextTraits font="SansSerif"  size="12"  name="Labels"  style="plain"  color="#000000"  background="#00ffffff"  just="left" />
                    <TextTraits font="SansSerif"  size="12"  name="LayoutGates"  style="plain"  color="#000000"  background="#00ffffff"  just="left" />
                    <TextTraits font="SansSerif"  size="10"  name="Numbers"  style="plain"  color="#000000"  background="#00ffffff"  just="left" />
                    <TextTraits font="SansSerif"  size="10"  name="Legend"  style="plain"  color="#000000"  background="#00ffffff"  just="left" />
                    <WindowPosition x="813"  y="413"  width="394"  height="652"  displayed="0"  panelState="--+" />
                   </GraphEnvironment>
                 </Graph>
                 <Gate gating:id="ID602159062"  gating:parent_id="ID1007848905" >
                   <gating:EllipsoidGate eventsInside="1"  annoOffsetX="-18"  annoOffsetY="-68"  tint="#000000"  isTinted="0"  lineWeight="Normal"  userDefined="1"  gating:distance="129.85039341744104" >
                    <gating:dimension>
                    <data-type:fcs-dimension data-type:name="FL1-H" />
                    </gating:dimension>
                    <gating:dimension>
                    <data-type:fcs-dimension data-type:name="FL2-H" />
                    </gating:dimension>
                    <gating:foci>
                    <gating:vertex>
                    <gating:coordinate data-type:value="134.2647336361" />
                    <gating:coordinate data-type:value="198.5120896159" />
                    </gating:vertex>
                    <gating:vertex>
                    <gating:coordinate data-type:value="138.7352663639" />
                    <gating:coordinate data-type:value="115.4879103841" />
                    </gating:vertex>
                    </gating:foci>
                    <gating:edge>
                    <gating:vertex>
                    <gating:coordinate data-type:value="133" />
                    <gating:coordinate data-type:value="222" />
                    </gating:vertex>
                    <gating:vertex>
                    <gating:coordinate data-type:value="140" />
                    <gating:coordinate data-type:value="92" />
                    </gating:vertex>
                    <gating:vertex>
                    <gating:coordinate data-type:value="87" />
                    <gating:coordinate data-type:value="154" />
                    </gating:vertex>
                    <gating:vertex>
                    <gating:coordinate data-type:value="187" />
                    <gating:coordinate data-type:value="160" />
                    </gating:vertex>
                    </gating:edge>
                   </gating:EllipsoidGate>
                 </Gate>
                 <Subpopulations>
                   <Statistic name="Mean"  annotation=""  owningGroup=""  expanded="1"  sortPriority="5"  id="FL1-H"  value="108.160255432" />
                 </Subpopulations>
               </Population>
             </Subpopulations>
           </Population>
         </Subpopulations>
       </SampleNode>
     </Sample>
   </SampleList>
   <TableEditor title="FlowJo Tables:20220520"  current="Table" >
     <Table name="Table"  outputFile="file:/C:/Users/YanYan/Table"  color="#00ffffff"  isBatch="0"  quickclose="0"  outputFormat="fj.document.type.table" >
       <PrintLayout flipPattern0="0"  rows="1"  columns="1"  padding="36"  header=""  footer=""  headerActive="0"  footerActive="0"  scalingMode="fj.print.scale.none"  scaling="1"  orientation="1"  width="595.2744"  height="841.8888"  imageableX="72"  imageableY="72"  imageableWidth="451.2744"  imageableHeight="697.8888" />
       <PageSection sectionName="header" >&lt;table width=&quot;100%&quot;&gt;&lt;tr&gt;&lt;td align=&quot;left&quot; valign=&quot;top&quot;&gt;&lt;IMG SRC=&quot;http://www.flowjo.com/home/images/logotypethin.png&quot;&gt;&lt;/IMG&gt;&lt;br/&gt;Tree Star, Inc.&lt;/td&gt;&lt;td align=&quot;right&quot; valign=&quot;top&quot;&gt;Page &lt;PageNumber/&gt;&lt;/td&gt;&lt;/tr&gt;&lt;/table&gt;</PageSection>
       <PageSection sectionName="footer" >&lt;table width=&quot;100%&quot;&gt;&lt;tr&gt;&lt;td align=&quot;left&quot;  valign=&quot;bottom&quot;&gt;&lt;LongDate/&gt;&lt;/td&gt;&lt;td align=&quot;right&quot; valign=&quot;bottom&quot;&gt;&lt;Version/&gt;&lt;/td&gt;&lt;/tr&gt;&lt;/table&gt;</PageSection>
       <Iteration iterationType="SAMPLE"  iterationValue=""  iterationKeyword=""  discriminator=""  panelSize="1"  groupName="workspaceSelection" />
     </Table>
   </TableEditor>
   <LayoutEditor title=""  current="Layout"  showGrid="0"  showPageBreaks="0"  showGuides="0"  showDebugOutput="0" >
     <Layout name="Layout"  outputFile="file:/C:/Users/YanYan/Documents/Layout"  color="#00ffffff"  isBatch="0"  showGrid="0"  showRulers="1"  showDebugOutput="0"  showGuides="0"  showPageBreaks="1"  scale="1" >
       <PrintLayout flipPattern0="0"  rows="1"  columns="1"  padding="36"  header=""  footer=""  headerActive="0"  footerActive="0"  scalingMode="fj.print.scale.none"  scaling="1"  orientation="1"  width="595.2744"  height="841.8888"  imageableX="72"  imageableY="72"  imageableWidth="451.2744"  imageableHeight="697.8888" />
       <PageSection sectionName="header" >&lt;table width=&quot;100%&quot;&gt;&lt;tr&gt;&lt;td align=&quot;left&quot; valign=&quot;top&quot;&gt;&lt;IMG SRC=&quot;http://www.flowjo.com/home/images/logotypethin.png&quot;&gt;&lt;/IMG&gt;&lt;br/&gt;Tree Star, Inc.&lt;/td&gt;&lt;td align=&quot;right&quot; valign=&quot;top&quot;&gt;Page &lt;PageNumber/&gt;&lt;/td&gt;&lt;/tr&gt;&lt;/table&gt;</PageSection>
       <PageSection sectionName="footer" >&lt;table width=&quot;100%&quot;&gt;&lt;tr&gt;&lt;td align=&quot;left&quot;  valign=&quot;bottom&quot;&gt;&lt;LongDate/&gt;&lt;/td&gt;&lt;td align=&quot;right&quot; valign=&quot;bottom&quot;&gt;&lt;Version/&gt;&lt;/td&gt;&lt;/tr&gt;&lt;/table&gt;</PageSection>
       <Iteration iterationType="OFF"  iterationValue=""  iterationKeyword=""  discriminator=""  panelSize="1"  groupName="workspaceSelection" />
       <BatchSettings useCurrentGroup="1"  length="3"  name=""  order="ACROSS"  direction="COLUMNS"  append="0"  destination="toLayout"  separatePages="0"  launchApp="1"  header="0"  footer="0"  commandLineBatch="0" />
       <FigList/>
     </Layout>
     <WindowPosition x="0"  y="0"  width="650"  height="56"  displayed="0" />
   </LayoutEditor>
   <Scripts>
     <Script lang="text/javascript"  name="New Script" />
   </Scripts>
   <Exports/>
   <SOPS/>
   <experiment/>
 </Workspace>
