# Supplementary material for: Locally generated C3 regulates the clearance of Toxoplasma gondii by IFN-γ-primed macrophage through regulation of xenophagy
Source: Front Microbiol. 2022 Aug 4;13:944006. doi: 10.3389/fmicb.2022.944006 (PMC9386420; doi:10.3389/fmicb.2022.944006)
Supplement: Supplementary file 3 [file Data_Sheet_3.ZIP › Fig3/Fig3D/Fig3D.xlsx]

## Sheet: Sheet1
		Fig3D C3a supernatant
			WT			C3-/-
		0h	659.18	629.245	588.822	48.215	58.928	52.8586
		3h	1032.31	1078.45	885.644	42.055	58.2268	50.8267
		6h	1489.63	1674.82	1257.96	61.2025	53.2549	47.3777
		12h	1975.03	2105.3	1849.55	44.1825	42.1864	42.1783
