# Supplementary material for: Locally generated C3 regulates the clearance of Toxoplasma gondii by IFN-γ-primed macrophage through regulation of xenophagy
Source: Front Microbiol. 2022 Aug 4;13:944006. doi: 10.3389/fmicb.2022.944006 (PMC9386420; doi:10.3389/fmicb.2022.944006)
Supplement: Supplementary file 3 [file Data_Sheet_3.ZIP › Fig3/Fig3E/Fig3E.xlsx]

## Sheet: Sheet1
		Fig3E LC3 Co-location(%)
		Balb/c	C5aR-/-
		23	23.5
		21	18.5
		25	21
		Fig3E LAMP-1 Co-location(%)
		Balb/c	C5aR-/-
		20.7	21
		20.3	18
		20.1	19
